# Supplementary material for: Deciphering the role of insertion sequences in the evolution of bacterial epidemic pathogens with panISa software
Source: Microb Genom. 2020 Mar 26;6(6):e000356. doi: 10.1099/mgen.0.000356 (PMC7371109; doi:10.1099/mgen.0.000356)
Supplement: Supplementary material 1 [file mgen-6-356-s001.xlsx]

## Sheet: Supplemental data 1
Supplemental data 1
List of all available SRA for the five reanalyzed datasets.
Eppinger et al. [9]	Martinez-Urtaza et al. [10]	Raven et al. [11]	Wilson et al. [12]	Holt et al. [13]
SRR308715	SRR1266611	ERR374818	SRR955294	ERR110077
SRR308727	SRR1422881	ERR375061	SRR955295	ERR110067
SRR308726	SRR1266681	ERR374874	SRR1048310	ERR110081
SRR233063	SRR1425063	ERR375098	SRR1048336	ERR110082
SRR135603	SRR1266660	ERR374853	SRR1048291	ERR110085
SRR233054	SRR1422919	ERR374946	SRR1048289	ERR110086
SRR233055	SRR1266661	ERR375058	SRR1048318	ERR110098
SRR135546	SRR1423810	ERR374819	SRR1048241	ERR110100
SRR191384	SRR1422901	ERR388686	SRR1048273	ERR110102
SRR191348	SRR1266657	ERR375282	SRR1048258	ERR119657
SRR191381	SRR1266615	ERR374996	SRR1048254	ERR119658
SRR221650	SRR1422884	ERR374659	SRR1048250	ERR119659
SRR221649	SRR1266658	ERR374935	SRR1048333	ERR119660
SRR221648	SRR1422878	ERR374667	SRR1048252	ERR119664
SRR191380	SRR1266685	ERR374736	SRR1048329	ERR119668
SRR346409	SRR1423647	ERR374852	SRR1048246	ERR119670
SRR190870	SRR1266644	ERR374757	SRR1048300	ERR119671
SRR191350	SRR1422880	ERR374710	SRR1048323	ERR119679
SRR227304	SRR1266612	ERR375184	SRR1048330	ERR249288
SRR135545	SRR1422917	ERR374846	SRR1048334	ERR249292
SRR191391	SRR1266650	ERR374896	SRR1048312	ERR249294
SRR191389	SRR1266680	ERR374900	SRR1048255	ERR249297
SRR233066	SRR1422886	ERR374699	SRR1048626	ERR263719
SRR233065	SRR1266705	ERR375212	SRR1048242	SRR1997868
SRR191382	SRR1423748	ERR374997	SRR1048238	SRR654309
SRR227326	SRR1422921	ERR375065	SRR1048247	SRR654194
SRR073556	SRR1266686	ERR375185	SRR1048331	SRR387244
SRR074109	SRR1266687	ERR374985	SRR1048311	SRR387323
SRR074112	SRR1425064	ERR375221	SRR1048335	SRR387319
SRR135621	SRR1266607	ERR374712	SRR1048290	SRR089343
SRR135605	SRR1422875	ERR374704	SRR1048315	SRR089344
SRR135620		ERR375249	SRR1048298	SRR387315
SRR774788		ERR374775	SRR1048285	SRR353953
SRR773660		ERR375234	SRR1048622	SRR387296
SRR773658		ERR375222	SRR1048319	SRR654201
SRR773657		ERR374768	SRR1048236
SRR773656		ERR375242	SRR1048305
SRR190877		ERR374717	SRR1048239
SRR227306		ERR375139	SRR1012301
SRR346410		ERR375126	SRR949423
SRR227327		ERR375123	SRR949424
SRR191386		ERR375104	SRR1033577
SRR191363		ERR374684	SRR1033550
SRR233056		ERR374932	SRR952679
SRR191343		ERR375020	SRR1033559
SRR191351		ERR374984	SRR1033540
SRR191347		ERR375171	SRR1033508
SRR204015		ERR375186	SRR1033543
SRR135544		ERR375096	SRR1043945
SRR191349		ERR375084	SRR1041887
SRR135607		ERR375068	SRR1043946
SRR135540		ERR375197	SRR1033469
SRR191383		ERR374948	SRR1036442
SRR227325		ERR374748	SRR1036432
SRR233064		ERR375225	SRR1033568
SRR135543		ERR374975	SRR1041894
SRR773468		ERR374788	SRR952681
SRR773655		ERR374795	SRR1033564
SRR773469		ERR374999	SRR1033473
SRR308716		ERR375239	SRR1033528
SRR308721		ERR375034	SRR1033579
SRR491177		ERR375202	SRR1036448
SRR495764		ERR375233	SRR1036443
SRR491171		ERR374878	SRR1048302
SRR491170		ERR374980	SRR1049678
SRR491169		ERR374825	SRR1049693
SRR491175		ERR375269	SRR955293
SRR227303		ERR374802	SRR955257
SRR227301		ERR375132
SRR227302		ERR375141
SRR491124		ERR375125
SRR491158		ERR375181
SRR227335		ERR375196
SRR491178		ERR375198
SRR308722		ERR374839
SRR308703		ERR375045
SRR773654		ERR374981
SRR774919		ERR374677
SRR773467		ERR375117
SRR773659		ERR374790
SRR773653		ERR374758
SRR227311		ERR375220
SRR227310		ERR374960
SRR774784		ERR374773
SRR787591		ERR375102
SRR774792		ERR375119
SRR774916		ERR375127
SRR308690		ERR374730
SRR308705		ERR375180
SRR308704		ERR375004
SRR308692		ERR374869
SRR308665		ERR388695
SRR308706		ERR375166
SRR308693		ERR375110
SRR308691		ERR369960
SRR308725		ERR375293
SRR308724		ERR370009
SRR308723		ERR369942
SRR308720		ERR369987
SRR308717		ERR375359
SRR308713		ERR370010
SRR308709		ERR377467
SRR308708		ERR388708
SRR308707		ERR370026
SRR491132		ERR375546
SRR491176		ERR375309
SRR495447		ERR369994
SRR491153		ERR370014
SRR227324		ERR375442
SRR227323		ERR370006
SRR491172		ERR370016
SRR491173		ERR375352
SRR227309		ERR369984
SRR227308		ERR375465
SRR227307		ERR375521
SRR769320		ERR375416
SRR227313		ERR375338
SRR227312		ERR375362
SRR350623		ERR369949
SRR531233		ERR375424
SRR491161		ERR370017
SRR227322		ERR375296
SRR227320		ERR369952
SRR227321		ERR377513
SRR227336		ERR369968
SRR491154		ERR369947
SRR495761		ERR375336
SRR491161		ERR375414
SRR227318		ERR377475
		ERR369943
		ERR377511
		ERR369989
		ERR375464
		ERR375438
		ERR369973
		ERR375294
		ERR370002
		ERR388705
		ERR369938
		ERR370027
		ERR375292
		ERR375368
		ERR375501
		ERR377470
		ERR375344
		ERR369953
		ERR388713
		ERR369970
		ERR369959
		ERR375536
		ERR377482
		ERR375454
		ERR369961
		ERR377472
		ERR375578
		ERR375559
		ERR375561
		ERR375590
		ERR375592
		ERR375584
		ERR375598
		ERR375565
		ERR375563
		ERR375586
		ERR375558
		ERR375569
		ERR375575
		ERR375591

## Sheet: Supplemental data 2
Supplemental data 2
List of IS insertions associated with the name, position and strand of the protein which encoding gene is disrupted by an IS insertion, for the Salmonella Tennessee genome collection of Wilson et al.[12].
Chromosome	Start_Position	Stop_Position	Potential_sequence	Potential_IS	Alignment	previous_ID	previous_Start	previous_End	previous_Strand	previous_function	inside_ID	inside_Start	inside_End	inside_Strand	inside_function	next_ID	next_Start	next_End	next_Strand	next_function	SRR955257	SRR1012301	SRR1033469	SRR1033473	SRR1033508	SRR1033528	SRR1033540	SRR1033543	SRR1033550	SRR1033559	SRR1033564	SRR1033568	SRR1033577	SRR1033579	SRR1036432	SRR1036442	SRR1036443	SRR1036448	SRR1041887	SRR1041894	SRR1043945	SRR1043946	SRR1048236	SRR1048238	SRR1048239	SRR1048241	SRR1048242	SRR1048246	SRR1048247
NZ_CP007505.1	1296350	1296354	GACTAGTCCTGATATAGGTTGACNGTTTTN-GGAACGTGTCAACGCTATTCAGGACGGGTC	ISSen1	two side		NA	NA			cds1221	1296217	1296501	+	type II toxin-antitoxin system RelE/ParE family toxin		NA	NA			1	0	0	0	0	0	0	0	0	0	0	0	0	0	0	0	0	0	0	0	0	0	0	0	0	0	0	0	0
NZ_CP007505.1	2479156	2479161	NGGTTTAATTGACTNGTCNTGATNTAGNTT-TTAAGTCTGGAACGTGTCAACGCTATTCAG	ISSen1	one side	cds2356	2476747	2479023	+	ATP-dependent Clp protease ATP-binding subunit ClpA		NA	NA			cds2357	2479162	2479352	-	hypothetical protein	1	0	0	0	0	0	0	0	0	0	0	0	0	0	0	0	0	0	0	0	0	0	0	0	0	0	0	0	0
NZ_CP007505.1	3454796	3454799	GACCCGTCCTGAATAGCGTTGACACGTTCC-NNNNNNNNNNNNNNNTATNAGGACTAGTCA	ISSen1	one side		NA	NA			cds3383	3453987	3454958	+	tRNA 5-methoxyuridine(34)/uridine 5-oxyacetic acid(34) synthase CmoB		NA	NA			1	0	0	0	0	0	0	0	0	0	0	0	0	0	0	0	0	0	0	0	0	0	0	0	0	0	0	0	0
NZ_CP007505.1	4780102	4780104	TGACCCGTCCTGAATAGCGTTGACACGTTC-AAAACTNTCAACCTATATCAGGACTAGTCA	ISSen1	two side	cds4709	4779267	4779944	+	protein-disulfide oxidoreductase DsbI		NA	NA			cds4710	4780115	4780768	-	3%2C4-dihydroxy-2-butanone-4-phosphate synthase	1	0	0	0	0	0	0	0	0	0	0	0	0	0	0	0	0	0	0	0	0	0	0	0	0	0	0	0	0
[truncated: 39 more columns]

## Sheet: Supplemental data 3
Supplemental data 3
List of IS insertions associated with the name, position and strand of the protein which encoding gene is disrupted by an IS insertion, in the Vibrio cholerae genome collection of Eppinger et al. [9].
Chromosome	Start_Position	Stop_Position	X	Potential_IS	Alignment	previous_ID	previous_Start	previous_End	previous_Strand	previous_function	inside_ID	inside_Start	inside_End	inside_Strand	inside_function	next_ID	next_Start	next_End	next_Strand	next_function	SRR073556	SRR074109	SRR074112	SRR135540	SRR135544	SRR135545	SRR135546	SRR135603	SRR135605	SRR135607	SRR135620	SRR135621	SRR190870	SRR190877	SRR191343	SRR191347	SRR191348	SRR191349	SRR191350	SRR191351	SRR191363	SRR191380	SRR191381	SRR191382	SRR191383	SRR191384	SRR191386	SRR191389	SRR191391
NC_002505.1	1108697	1108704	GAGAGTGTAAAAATATCTGTGTAAGTGGCA-AGCCACTTACACAGAAGATCTTACAGTCTC	ISSod18	two side	cds945	1106562	1108673	+	asmA protein		NA	NA			cds0	235	402	-	hypothetical protein	0	0	0	0	0	0	0	0	0	0	0	0	0	0	0	0	0	0	0	0	0	0	0	0	0	0	0	0	0
NC_002505.1	1429908	1429916	NNNNNNNNNNNNNNNNNNNNNNNNNNNNNN-AAAAGGGGGCCACGGCGCTGTTAGTCTGGA	IS1004	one side	cds1228	1428471	1429868	+	MutT/nudix family protein		NA	NA			cds0	235	402	-	hypothetical protein	0	0	0	0	0	0	0	0	0	0	0	0	0	0	0	0	0	0	0	0	0	0	0	0	0	0	0	0	0
NC_002505.1	1437001	1437048	AATACTTTTCGCTATAAAGCAAAGAACGAG-TCAAGGAACTCGACCGACCCAATACCAGAT	IS3501	one side		NA	NA			cds1235	1436615	1440610	+	sensory box sensor histidine kinase/response regulator		NA	NA			0	0	0	0	0	0	0	0	0	0	0	0	0	0	0	0	0	0	0	0	0	0	0	0	0	0	0	0	0
NC_002505.1	1767216	1767221	CCGAGATTCCGCAGCTAATTCAGGAATAAA-NAAATTCTGGAATTAGCTGCGGAATGACGG	ISSpu7	two side		NA	NA			cds1503	1766888	1767661	-	hypothetical protein		NA	NA			0	0	0	0	0	0	0	0	0	0	0	0	0	0	0	0	0	0	0	0	0	0	0	0	0	0	0	0	0
NC_002505.1	2099551	2099558	GAGAGTGTAAAAATATCTGTGTAAGTGGCA-AGCCACTTACACAGAAGATCTTACAGTCTC	ISSod18	two side		NA	NA			cds1782	2098432	2100258	+	pyoverdine biosynthesis protein PvcA		NA	NA			0	0	0	0	0	0	0	0	0	0	0	0	0	0	0	0	0	0	0	0	0	0	0	0	0	0	0	0	0
NC_002505.1	2440655	2440662	GAGAGTGTAAAAATATCTGTGTAAGTGGCA-AGCCACTTACACAGAAGATCTTACAGTCTC	ISSod18	two side		NA	NA			cds2087	2439735	2441252	-	GGDEF family protein		NA	NA			0	1	1	1	1	1	1	0	1	1	1	1	1	1	1	1	1	1	1	1	1	1	1	1	1	1	1	1	1
NC_002505.1	261322	261378	NTANNNNCNANNNNNTNNAGCATNTNNANT-GTAATCAAGCAGCCTTTTACATCTAGTAAG	IS1358	one side	cds235	259839	260405	+	acetyltransferase		NA	NA			cds0	235	402	-	hypothetical protein	0	0	0	0	0	0	0	0	0	0	0	0	0	0	0	0	0	0	0	0	0	0	0	0	0	0	0	0	0
NC_002505.1	452938	452943	CCGTCATTCCGCAGCTAATTCCAGAATTTA-NTTATTCCTGAATTAGCTGCGGAATCTCGG	ISSpu7	two side	cds388	451399	452844	+	tldD protein		NA	NA			cds0	235	402	-	hypothetical protein	0	0	0	0	0	0	0	0	0	0	0	0	0	0	0	0	0	0	0	0	0	0	0	0	0	0	0	0	0
NC_002505.1	612628	612634	CGAGATTCCGCAGCTAATTCAGGAATAAAC-NNNNNTNNNNNANTNNNNNNNNNNNNACGG	ISSpu7	one side	cds536	611486	612352	+	hypothetical protein		NA	NA			cds0	235	402	-	hypothetical protein	0	0	0	0	0	0	0	0	0	0	0	0	0	0	0	0	0	0	0	0	0	0	0	0	0	0	0	0	0
NC_002505.1	612741	612742	TGTCATCCCTAAACCACCGCTTTTAGCGGT-TAAAACCGCCTTCTAAGAAGGCGGATTTTT	IS1004	two side	cds536	611486	612352	+	hypothetical protein		NA	NA			cds0	235	402	-	hypothetical protein	0	0	0	0	0	0	0	0	0	0	0	0	0	0	0	0	0	0	0	0	0	0	0	0	0	0	0	0	0
NC_002505.1	878309	878317	CGAGATTCCGCAGCTAATTCAGGAATAAAC-TTTAAATTCTGGAATTAGCTGCGGAATGAC	ISSpu7	two side		NA	NA			cds750	876974	880015	+	ToxR-activated gene A protein		NA	NA			0	0	0	0	0	0	0	0	0	0	0	0	0	0	0	0	0	0	0	0	0	0	0	0	0	0	0	0	0
NC_002505.1	911071	911076	CCGTCATTCCGCAGCTAATTNCAGAATTTA-TTTATTCCTGAATTAGCTGCGGAATCTCGG	ISSpu7	two side	cds773	906379	910941	+	accessory colonization factor AcfD		NA	NA			cds0	235	402	-	hypothetical protein	0	0	0	0	0	0	0	0	0	0	0	0	0	0	0	0	0	0	0	0	0	0	0	0	0	0	0	0	0
NC_002505.1	926275	926281	CCGAGATTCCGCAGCTAATTCAGGAATAAA-NNNNNNNNNNNNNTTNNNNGCGGAATGACG	ISSpu7	one side		NA	NA			cds787	925340	926581	+	hypothetical protein		NA	NA			0	0	0	0	0	0	0	0	0	0	0	0	0	0	0	0	0	0	0	0	0	0	0	0	0	0	0	0	0
NC_002506.1	327866	327875	AGAGTGTAAAAATATCTGTGTAAGTGGCAT-CAGCCACTTACACAGAAGATCTTACAGTCT	ISSod18	two side		NA	NA			cds2809	327418	327870	+	hypothetical protein		NA	NA			1	1	0	1	1	1	1	1	1	1	1	1	1	1	1	1	1	1	1	1	1	1	1	1	1	1	1	1	1
NC_002506.1	397305	397312	GAGAGTGTAAAAATATCTGTGTAAGTGGCA-AGCCACTTACACAGAAGATCTTACAGTCTC	ISSod18	two side		NA	NA			cds2912	396968	397897	+	hypothetical protein		NA	NA			0	0	0	0	0	0	0	0	0	0	0	0	0	0	0	0	0	0	0	0	0	0	0	0	0	0	0	0	0
NC_002506.1	710834	710839	CCGAGATTCCGCAGCTAATTCANGAANAAN-TAAATTCTGGAATTAGCTGCGGAATGACGG	ISSpu7	one side		NA	NA			cds3200	710616	711350	+	TetR family transcriptional regulator		NA	NA			0	0	0	0	0	0	0	0	0	0	0	0	0	0	0	0	0	0	0	0	0	0	0	0	0	0	0	0	0
NC_002506.1	91088	91094	CCGTCATTCCGCAGCTAATTCCAGAATTTA-GTTTATTCCTGAATTAGCTGCGGAATCTCG	ISSpu7	two side		NA	NA			cds2600	90558	92381	-	diguanylate cyclase		NA	NA			0	0	0	0	0	0	0	0	0	0	0	0	0	0	0	0	0	0	0	0	0	0	0	0	0	0	0	0	0
[truncated: 90 more columns]

## Sheet: Supplemental data 4
Supplemental data 4
List of IS insertions associated with the name, position and strand of the protein which encoding gene is disrupted by an IS insertion, for the Acinetobacter baumannii genome collection of Holt et al. [13].
Chromosome	Start_Position	Stop_Position	Potential_sequence	Potential_IS	Alignment	previous_ID	previous_Start	previous_End	previous_Strand	previous_function	inside_ID	inside_Start	inside_End	inside_Strand	inside_function	next_ID	next_Start	next_End	next_Strand	next_function	ERR110081	ERR110082	ERR110085	ERR110086	ERR110102	ERR119657	ERR119658	ERR119659	ERR119660	ERR119664	ERR119668	ERR119670	ERR119679	ERR249288	ERR249292	ERR249294	ERR249297	ERR263719	SRR089343	SRR089344	SRR1997868	SRR353953	SRR387244	SRR387296	SRR387315	SRR387319	SRR387323	SRR654194	SRR654201
CP010781.1	1010965	1010973	CTCTGTACACGACAAATTTCACAGAACCCT-ATGAGTTATCTATTTTTGTCGTGTACAGAG	ISAba1	two side		NA	NA			cds912	1009474	1011096	+	High-affinity choline transport protein		NA	NA			0	0	0	0	0	0	0	0	0	0	0	0	0	0	0	0	0	0	0	0	0	0	1	0	0	0	0	0	0
CP010781.1	1015244	1015252	GTTCTTCGCAGATTCGAGTGAAGCCTGCTA-GCTGCGTTTCCCGGCAAAGTGCGATGAACC	ISAba43	one side	cds916	1014794	1014994	-	hypothetical protein		NA	NA			cds917	1015493	1016491	+	CobW/HypB/UreG%2C nucleotide-binding domain protein	0	0	0	0	0	0	0	0	0	0	0	0	0	0	0	0	0	0	0	0	0	0	0	0	0	0	1	0	0
CP010781.1	1017904	1017912	CTCTGTACACGACAAATTTCACAGAACCCT-ATGAGTTATCTATTTTTGTCGTGTACAGAG	ISAba1	two side	cds918	1016529	1017791	-	Aerobic C4-dicarboxylate transport protein		NA	NA			cds919	1017980	1018510	+	YaeQ family protein	0	0	0	0	0	0	0	0	0	0	0	0	0	0	0	0	0	0	0	0	0	0	1	0	0	0	1	0	0
CP010781.1	1070875	1070883	CTCTGTACACGATAAAAATAGATAACTCAT-AGGGTTCTGTGAAATTTGTCGTGTACAGAG	ISAba1	two side	cds966	1069674	1070699	-	Lipase 1 precursor(Triacylglycerol lipase)		NA	NA			cds967	1070984	1071598	+	beta carbonic anhydrase	0	1	0	1	0	0	0	0	1	0	0	0	0	0	0	0	0	0	0	0	0	0	0	0	0	0	0	0	0
CP010781.1	1120920	1120924	GAGACCTTTGCACGAAACAGCCCCTTTGCT-CTTTTGTGTGTTTATTCGTGCAAAGGTTTC	ISAba23	two side	cds1013	1118022	1120451	-	lon ATP-dependent protease La		NA	NA			cds1014	1120937	1121521	-	5-formyltetrahydrofolate cyclo-ligase	0	0	0	0	0	0	0	1	0	0	0	0	1	0	0	0	0	0	0	0	0	0	0	0	0	0	0	0	0
CP010781.1	1199099	1199102	GGTAATCCCCCCTAAAANTAAANGNNNCNA-TTAACTTCGGTTATTTATGGGAGGATTACC	ISAca1	one side	cds1111	1198649	1199008	-	hypothetical protein		NA	NA			cds1112	1199164	1199493	+	hypothetical protein	0	0	0	0	0	0	0	0	0	0	0	0	0	0	0	0	0	0	0	0	0	0	0	0	0	0	0	1	0
CP010781.1	1200047	1200049	GGCAGAGTAAAACTTGAAGTGCGACATAAA-AAACTGTCGCACCTCATGTTTGAATTCGCC	ISAba125	two side		NA	NA			cds1114	1200033	1204832	+	Wall-associated protein precursor		NA	NA			0	0	0	0	0	0	0	0	0	0	0	0	0	0	0	0	0	0	0	0	0	0	0	0	0	0	0	1	0
CP010781.1	1201624	1201626	GGCAGAGTAAAACTTGAAGTGCGACATAAA-AAACTGTCGCACCTCATGTTTGAATTCGCC	ISAba125	two side		NA	NA			cds1114	1200033	1204832	+	Wall-associated protein precursor		NA	NA			0	0	0	0	0	0	0	1	0	0	0	0	1	0	0	0	0	0	0	0	0	0	0	0	0	0	0	0	0
CP010781.1	1207757	1207765	CTCTGTACACGACAAATTTCACAGAACCCT-ATGAGTTATCTATTTTTGTCGTGTACAGAG	ISAba1	two side		NA	NA			cds1117	1206588	1208702	-	TonB-dependent siderophore receptor family protein		NA	NA			0	0	0	0	0	0	0	0	0	0	0	0	0	0	0	0	0	0	0	0	0	1	0	0	1	0	0	0	0
CP010781.1	1211060	1211068	CTCTGTACACGACAAAAATAGATAACTCAT-AGGGTTCTGTGAAATTTGTCGTGTACAGAG	ISAba1	two side		NA	NA			cds1120	1210811	1212073	+	WspR		NA	NA			0	0	0	0	0	0	0	0	0	0	0	0	0	0	0	0	0	0	0	0	0	0	1	0	0	0	1	0	0
CP010781.1	1227896	1227898	GGCGAATTCAAACATGAGGTGCGACAGTTT-TTTATGTCGCACTTCAAGTTTTACTCTGCC	ISAba125	two side		NA	NA			cds1129	1227720	1227977	+	hypothetical protein		NA	NA			0	0	0	0	0	0	0	0	0	0	0	0	0	0	0	0	0	0	0	0	0	0	0	0	0	1	0	0	0
CP010781.1	1229289	1229297	GGCTTTGTTGCACAAAGATTTAAAAGTTAA-CCTTTAGAGATAGGTTTGTGCAACAAAGCC	ISAba13	two side		NA	NA			cds1132	1228916	1229356	+	hypothetical protein		NA	NA			0	0	0	0	0	0	0	1	0	0	0	0	1	0	0	0	0	0	0	0	0	0	0	0	0	0	0	0	0
CP010781.1	1270326	1270337	TCTGTACACGACAAATTTCACAGAACCCTT-CAATGAGTTATCTATTTTTGTCGTGTACAG	ISAba1	two side		NA	NA			cds1165	1269651	1270484	-	p-hydroxycinnamoyl CoA hydratase/lyase		NA	NA			0	0	0	0	0	0	1	0	0	0	0	0	0	0	0	0	0	0	1	1	0	0	0	0	0	0	0	0	0
CP010781.1	128557	128564	GAGCCTGTAAATTATTTTGTGTAAGTTCCA-AAGTACTTACACAAAATTTAGAACAGTCCC	ISAba26	two side	cds114	127894	128367	+	hypothetical protein		NA	NA			cds115	128681	129382	-	short chain dehydrogenase family protein	0	1	0	1	0	0	0	1	1	0	0	0	1	0	0	0	0	0	0	0	1	1	0	1	1	0	0	0	1
CP010781.1	1298446	1298449	GAACTGCACCCCGAAAGTTGGACACATTCA-TTAATTGTCCAACTTTATGGGGTCAGATCA	ISAba45	two side	cds1189	1297432	1298430	+	add adenosine deaminase		NA	NA			cds1190	1298473	1299030	-	Cytochrome b561 family protein	0	0	0	0	0	0	0	0	0	0	0	0	0	0	0	0	0	0	0	0	0	0	1	0	0	0	1	0	0
CP010781.1	1311586	1311588	GGCAGAGTAAAGCTTGAAGTGCGACATAAA-AAACTGTCGCACCTCATGTTTGAATTCGCC	ISAba125	two side		NA	NA			cds1202	1311570	1312277	-	Vfr		NA	NA			1	0	0	0	0	0	0	0	0	0	0	0	0	0	0	0	0	0	0	0	0	0	0	0	0	0	0	0	0
CP010781.1	1363657	1363665	GGCTTTGTTGCACAAAGATTTGAAAGGCAA-CCTTTACAGATAGGTTTGTGCAACAAAGCC	ISAba12	two side	cds1251	1363277	1363492	+	'Cold-shock' DNA-binding domain protein		NA	NA			cds1252	1363695	1363919	+	hypothetical protein	1	0	0	0	0	0	0	0	0	0	0	0	0	0	0	0	0	0	0	0	0	0	0	0	0	0	0	0	0
CP010781.1	1386692	1386700	CTCTGTACACGACAAATTTCACAGAACCCT-ATGAGTTATCTATTTTTGTCGTGTACAGAG	ISAba1	two side		NA	NA			cds1281	1386654	1387043	+	hypothetical protein		NA	NA			0	0	0	0	0	0	0	0	0	0	0	0	0	0	0	0	0	0	0	0	0	0	0	0	0	0	0	0	1
CP010781.1	1398065	1398073	CTCTGTACACGATAAAAATAGATAACTCAT-AGGGTTCTGTGAAATTTGTCGTGTACAGAG	ISAba1	two side		NA	NA			cds1296	1397480	1398946	+	HAS ABC exporter outer membrane component		NA	NA			0	0	0	0	1	0	0	0	0	0	0	0	0	0	0	0	0	0	0	0	0	0	0	0	0	0	0	0	0
CP010781.1	1411324	1411332	GGCTTTGTTGCACAAACCTATCTGTAAAGG-TTGCATTTCAAATCTTTGTGCAACAAAGCC	ISAba12	two side		NA	NA			cds1308	1411112	1411972	+	hypothetical protein		NA	NA			0	0	0	0	0	0	0	0	0	0	0	0	0	0	0	0	0	0	0	0	0	0	0	0	0	1	0	0	0
CP010781.1	1411773	1411781	GGACTTACGCACTATCATTTATAGATTCTC-ACTTTTTTGAATCCGTCAATGCGTAAGTCC	ISAba11	two side		NA	NA			cds1308	1411112	1411972	+	hypothetical protein		NA	NA			0	0	0	0	0	0	0	0	0	1	0	1	0	0	0	0	0	0	0	0	0	0	0	0	0	0	0	0	0
CP010781.1	1415577	1415585	CTCTGTACACGACAAAAATAGATAACTCAT-AGGGTTCTGTGAAATTTGTCGTGTACAGAG	ISAba1	two side		NA	NA			cds1312	1415473	1416108	+	Bacterial regulatory protein%2C tetR family protein		NA	NA			1	0	0	0	0	0	0	0	0	0	0	0	0	0	0	0	0	0	0	0	0	0	0	0	0	0	0	0	0
CP010781.1	1421325	1421333	GGCTTTGTTGCACAAAGATTTAAAAGTTAA-CCTTTAGAGATAGGTTTGTGCAACAAAGCC	ISAba13	two side		NA	NA			cds1316	1420647	1421345	-	hypothetical protein		NA	NA			0	0	0	1	0	0	0	0	0	0	0	0	0	0	0	0	0	0	0	0	0	0	0	0	0	0	0	0	0
CP010781.1	1427610	1427618	CTCTGTACACGACAAATTTCACAGAACCCT-ATGAGTTATCTATTTTTGTCGTGTACAGAG	ISAba1	two side		NA	NA			cds1321	1426047	1429193	+	Rhs element Vgr family protein		NA	NA			0	0	0	0	0	0	0	0	0	0	0	0	0	0	0	0	0	0	0	0	0	0	1	0	0	0	1	0	0
CP010781.1	1450885	1450893	GGCTTTGTTGCACAAAGATTTGAAATGCAA-CCTTTACAGATAGGTTTGTGCAACAAAGCC	ISAba12	two side	cds1339	1450231	1450752	-	hypothetical protein		NA	NA			cds1340	1451617	1452177	+	Bacterial regulatory protein%2C tetR family protein	0	0	0	0	0	0	0	0	0	0	0	0	0	0	0	0	0	0	0	0	0	0	0	0	0	1	0	0	0
CP010781.1	1465227	1465235	CTCTGTACACGACAAATTTCACAGAACCCT-ATGAGTTATCTATTTTTGTCGTGTACAGAG	ISAba1	two side		NA	NA			cds1353	1464968	1465912	-	Taurine transport system permease protein tauC		NA	NA			0	0	0	0	0	0	0	0	0	0	0	0	0	0	0	0	0	0	0	0	0	0	0	0	0	1	0	0	0
CP010781.1	1467131	1467136	GAAACCTTTGCACGAATAAACACACAAAAG-GAGCAAAGGGGCTGTTTCGTGCAAAGGTCT	ISAba23	two side	cds1354	1466008	1466409	-	hypothetical protein		NA	NA			cds1355	1467326	1468009	+	hypothetical protein	0	0	0	0	0	0	0	1	0	0	0	0	1	0	0	0	0	0	0	0	0	0	0	0	0	0	0	0	0
CP010781.1	1467276	1467284	CTCTGTACACGACAAAAATAGATAACTCAT-AGGGTTCTGTGAAATTTGTCGTGTACAGAG	ISAba1	two side	cds1354	1466008	1466409	-	hypothetical protein		NA	NA			cds1355	1467326	1468009	+	hypothetical protein	0	0	0	0	0	0	1	0	0	0	0	0	0	0	0	0	0	0	0	0	0	0	0	0	0	0	0	0	0
CP010781.1	1467843	1467844	TGGCGAATTCAAACATGAGGTGCGACAGTT-TTTATGTCGCACTTCAAGTTTTACTCTGCC	ISAba125	two side		NA	NA			cds1355	1467326	1468009	+	hypothetical protein		NA	NA			0	0	0	0	0	0	0	0	0	0	0	0	0	0	0	0	0	0	0	0	0	0	0	0	0	1	0	0	0
CP010781.1	1468667	1468669	GGCGAATTCAAACATGAGGTGCGACAGTTT-TTTATGTCGCACTTCAAGCTTTACTCTGCC	ISAba125	two side		NA	NA			cds1357	1468522	1470003	+	hypothetical protein		NA	NA			1	0	0	0	0	0	0	0	0	0	0	0	0	0	0	0	0	0	0	0	0	0	0	0	0	0	0	0	0
CP010781.1	1492431	1492439	CTCTGTACACGACAAATTTCACAGAACCCT-ATGAGTTATCTATTTTTGTCGTGTACAGAG	ISAba1	two side	cds1376	1491184	1492362	+	Cyanate transport protein cynX		NA	NA			cds1377	1492496	1493653	+	hypothetical protein	0	0	0	0	0	0	1	0	0	0	0	0	0	0	0	0	0	0	1	1	0	0	0	0	0	0	0	0	0
CP010781.1	1510479	1510487	CTCTGTACACGACAAATTTCACAGAACCCT-ATGAGTTATCTATTTTTGTCGTGTACAGAG	ISAba1	two side	cds1394	1508715	1510286	-	Amino acid permease family protein		NA	NA			cds1395	1510736	1512115	+	sdaA L-serine ammonia-lyase	0	0	0	0	0	0	0	0	0	0	0	0	0	0	0	0	0	0	0	0	0	0	0	1	0	0	0	0	0
CP010781.1	1533103	1533111	GGCTTTGTTGCACAAAGATTTGAAAGGCAA-CCTTTACAGATAGGTTTGTGCAACAAAGCC	ISAba12	two side	cds1415	1532765	1532917	-	hypothetical protein		NA	NA			cds1416	1533303	1533623	+	hypothetical protein	1	0	0	0	0	0	0	0	0	0	0	0	0	0	0	0	0	0	0	0	0	0	0	0	0	0	0	0	0
CP010781.1	1540828	1540830	GGCGAATTCAAACATGAGGTGCGACAGTTT-TTTATGTCGCACTTCAAGTTTTACTCTGCC	ISAba125	two side	cds1425	1539448	1540764	+	Putative tartrate transporter		NA	NA			cds1426	1541163	1542227	+	Catalase precursor(Paraquat-inducible catalase isozymeB)	1	0	0	0	0	0	0	0	0	0	0	0	0	0	0	0	0	0	0	0	0	0	0	0	0	0	0	0	0
CP010781.1	1612292	1612300	GGCTTTGTTGCACAAAGATTTAAAAGTTAA-CCTTTAGAGATAGGTTTGTGCAACAAAGCC	ISAba13	two side	cds1490	1611800	1612021	-	hypothetical protein		NA	NA			cds1491	1612306	1612785	-	Competence-damaged family protein	0	0	0	0	0	0	0	0	0	0	0	0	0	0	0	0	0	0	0	0	0	0	0	0	0	0	0	0	1
CP010781.1	1637529	1637537	CTCTGTACACGACAAATTTCACAGAACCCT-ATGAGTTATCTATTTTTGTCGTGTACAGAG	ISAba1	two side		NA	NA			cds1512	1635851	1637812	-	Cysteine desulfurase		NA	NA			0	1	0	0	0	0	0	0	0	0	0	0	0	0	0	0	0	0	0	0	0	0	0	0	0	0	0	0	0
CP010781.1	1663316	1663324	CTCTGTACACGACAAAAATAGATAACTCAT-AGGGTTCTGTGAAATTTGTCGTGTACAGAG	ISAba1	two side	cds1540	1661830	1663275	-	cyanide insensitive terminal oxidase		NA	NA			cds1541	1663929	1664747	+	hypothetical protein	0	0	0	0	0	0	0	0	0	0	0	0	0	0	0	0	0	0	0	0	0	0	1	0	0	1	1	0	0
CP010781.1	1663581	1663589	CTCTGTACACGATAAAAATAGATAACTCAT-AGGGTTCTGTGAAATTTGTCGTGTACAGAG	ISAba1	two side	cds1540	1661830	1663275	-	cyanide insensitive terminal oxidase		NA	NA			cds1541	1663929	1664747	+	hypothetical protein	0	0	0	0	0	0	0	0	0	0	0	0	0	0	0	0	0	0	0	0	0	1	0	0	1	0	0	0	0
CP010781.1	1664336	1664344	CTCTGTACACGACAAATTTCACAGAACCCT-ATGAGTTATCTATTTTTGTCGTGTACAGAG	ISAba1	two side		NA	NA			cds1541	1663929	1664747	+	hypothetical protein		NA	NA			0	0	0	0	0	0	1	0	0	0	0	0	0	0	0	0	0	0	1	1	0	0	0	0	0	0	0	0	0
CP010781.1	1669482	1669489	GGCACTGTTGCAAAGTTAGCGATGAGGCAG-TTATCACCACCGACTATTTGCAACAGTGCC	IS15DIV	two side		NA	NA			cds1545	1669453	1670637	-	hypothetical protein		NA	NA			1	0	0	0	0	0	0	0	0	0	0	0	0	0	0	0	0	0	0	0	0	0	0	0	0	0	0	0	0
CP010781.1	1670314	1670322	CTCTGTACACGACAAAAATAGATAACTCAT-AGGGTTCTGTGAAATTTGTCGTGTACAGAG	ISAba1	two side		NA	NA			cds1545	1669453	1670637	-	hypothetical protein		NA	NA			0	0	0	0	0	0	0	0	0	0	0	0	0	0	0	0	0	0	0	0	0	0	0	0	0	1	0	0	0
CP010781.1	1704357	1704365	CTCTGTACACGACAAATTTCACAGAACCCT-ATGAGTTATCTATTTTTGTCGTGTACAGAG	ISAba1	two side		NA	NA			cds1575	1703969	1704601	+	Threonine efflux protein		NA	NA			0	0	0	0	0	0	0	0	0	0	0	0	0	0	0	0	0	0	0	0	0	0	0	0	0	1	0	0	0
CP010781.1	1716693	1716701	GGCTTTGTTGCACAAACCTATCTGTAAAGG-TTGCCTTTCAAATCTTTGTGCAACAAAGCC	ISAba12	two side		NA	NA			cds1588	1715810	1716880	-	Methionine import ATP-binding protein metN		NA	NA			1	0	0	0	0	0	0	0	0	0	0	0	0	0	0	0	0	0	0	0	0	0	0	0	0	0	0	0	0
CP010781.1	1732052	1732055	GCAGAGTAAAACTTGAAGTGCGACATAAAC-AAACTGTCGCACCTCATGTTTGAATTCGCC	ISAba125	two side	cds1603	1731237	1731797	-	Transposon Tn10 tetC protein (ORFL)		NA	NA			cds1604	1732073	1732936	+	hypothetical protein	1	0	0	0	0	0	0	0	0	0	0	0	0	0	0	0	0	0	0	0	0	0	0	0	0	0	0	0	0
CP010781.1	1734654	1734662	CTCTGTACACGACAAATTTCACAGAACCCT-ATGAGTTATCTATTTTTGTCGTGTACAGAG	ISAba1	two side	cds1605	1733367	1734599	+	Phage integrase family protein		NA	NA			cds1606	1735053	1735151	+	hypothetical protein	0	0	0	0	0	0	0	0	0	0	0	0	0	0	0	0	0	0	0	0	0	1	0	0	1	0	0	0	0
CP010781.1	1736691	1736693	GGCAGAGTAAAACTTGAAGTGCGACATAAA-AAACTGTCGCACCTCATGTTTGAATTCGCC	ISAba125	two side		NA	NA			cds1609	1736666	1738081	-	Permease for cytosine/purines%2C uracil%2C thiamine%2C allantoin family protein		NA	NA			0	0	0	0	0	0	0	0	0	0	0	0	0	0	0	0	0	0	0	0	0	0	0	0	0	1	0	0	0
CP010781.1	1738547	1738550	GGTAATCCCCCCTAAAAATAAAAGGATCTA-TTAACTTCGGTTATTTATGGGAGGATTACC	ISAca1	two side		NA	NA			cds1610	1738332	1738796	-	hypothetical protein		NA	NA			1	0	0	0	0	0	0	0	0	0	0	0	0	0	0	0	0	0	0	0	0	0	0	0	0	0	0	0	0
CP010781.1	1739773	1739782	TGATGAATCCCCTAATGATTTTGGTAAAAA-CTTTGGGGAAATTATGAGGGGATCTCTCAG	ISVsa5	two side		NA	NA			cds1611	1738909	1739838	-	hypothetical protein		NA	NA			0	0	0	0	0	0	0	0	0	0	0	0	0	0	0	0	0	0	0	0	0	0	1	0	0	0	1	0	0
CP010781.1	1743110	1743119	GGTTCATCGCACTTTGCCGGGAAACGCAGC-ATAGCAGGCTTCACTCGAATCTGCGAAGAA	ISAba43	one side		NA	NA			cds1615	1742596	1745133	-	Outer membrane usher protein mrkC precursor		NA	NA			0	0	0	0	0	0	0	0	0	0	0	0	0	0	0	0	0	0	0	0	0	0	1	0	0	0	1	0	0
CP010781.1	1745105	1745107	GGCGAATTCAAACATGAGGTGCGACAGTTT-TTTATGTCGCACTTCAAGTTTTACTCTGCC	ISAba125	two side		NA	NA			cds1615	1742596	1745133	-	Outer membrane usher protein mrkC precursor		NA	NA			0	0	0	0	0	0	0	0	0	0	0	0	0	0	0	0	0	0	0	0	0	0	0	0	0	1	0	0	0
CP010781.1	1745813	1745817	CGAATTCAAACATGAGGTGCGACAGTTTCA-TTTATGTCGCACTTCAAGTTTTACTCTGCC	ISAba125	two side		NA	NA			cds1616	1745185	1745925	-	Chaperone protein fimB/fhaD precursor		NA	NA			1	0	0	0	0	0	0	0	0	0	0	0	0	0	0	0	0	0	0	0	0	0	0	0	0	0	0	1	0
CP010781.1	174762	174770	CTCTGTACACGACAAATTTCACAGAACCCT-ATGAGTTATCTATTTTTATCGTGTACAGAG	ISAba1	two side		NA	NA			cds152	174570	175211	-	Protein dedA (Protein DSG-1)		NA	NA			0	0	0	0	0	0	0	0	0	0	0	1	0	0	0	0	0	0	0	0	0	0	0	0	0	0	0	0	0
CP010781.1	1773361	1773369	CTCTGTACACGACAAATTTCACAGAACCCT-ATGAGTTATCTATTTTTGTCGTGTACAGAG	ISAba1	two side	cds1644	1772274	1773299	-	Bacterial regulatory helix-turn-helix protein%2C AraC family protein		NA	NA			cds1645	1773408	1773848	-	MaoC like domain protein	0	0	0	0	0	0	0	0	0	0	0	0	0	0	0	0	0	0	0	0	0	0	0	0	0	1	0	0	0
CP010781.1	1780594	1780601	CTCTGTACACGACAAATTTCACAGAACCCT-ATGAGTTATCTATTTTTGTCGTGTACAGAG	ISAba1	two side	cds1651	1779704	1780270	-	Bacterial regulatory protein%2C tetR family protein		NA	NA			cds1652	1780608	1781771	-	Cupin superfamily protein	0	0	0	0	0	0	0	0	0	0	0	0	0	0	0	0	0	0	0	0	0	0	1	0	0	0	1	0	0
CP010781.1	1846953	1846961	CTCTGTACACGATAAAAATAGATAACTCAT-AGGGTTCTGTGAAATTTGTCGTGTACAGAG	ISAba1	two side		NA	NA			cds1717	1846462	1847931	+	Adenylate cyclase 1		NA	NA			0	0	0	0	0	0	0	0	0	0	0	0	0	0	0	0	0	0	0	0	0	1	0	0	1	0	0	0	0
CP010781.1	1859598	1859606	CTCTGTACACGACAAAAATAGATAACTCAT-AGGGTTCTGTGAAATTTGTCGTGTACAGAG	ISAba1	two side	cds1730	1858374	1859597	+	Alkane 1-monooxygenase(Alkane omega-hydroxylase)		NA	NA			cds1731	1859713	1860918	-	Acyl-CoA dehydrogenase	0	0	0	0	0	0	0	0	0	0	0	0	0	0	0	0	0	0	0	0	0	0	0	0	0	1	0	0	0
CP010781.1	1920030	1920032	GGCAGAGTAAAACTTGAAGTGCGACATAAA-AAACTGTCGCACCTCATGTTTGAATTCGCC	ISAba125	two side		NA	NA			cds1790	1919521	1920273	+	TENA/THI-4/PQQC family protein		NA	NA			1	0	0	0	0	0	0	0	0	0	0	0	0	0	0	0	0	0	0	0	0	0	0	0	0	0	0	0	0
CP010781.1	1981994	1982002	CTCTGTACACGACAAAAATAGATAACTCAT-AGGGTTCTGTGAAATTTGTCGTGTACAGAG	ISAba1	two side		NA	NA			cds1847	1981386	1982006	+	Molybdenum import ATP-binding protein modC 1		NA	NA			0	0	0	1	0	0	0	0	0	0	0	0	0	0	0	0	0	0	0	0	0	0	0	0	0	0	0	0	0
CP010781.1	1984282	1984290	GGCTTTGTTGCACAAACCTATCTCTAAAGG-TTAACTTTTAAATCTTTGTGCAACAAAGCC	ISAba13	two side	cds1849	1983208	1983849	+	Isochorismatase		NA	NA			cds1850	1984377	1984778	+	Ferric uptake regulation protein (Ferric uptake regulator)	0	0	0	0	0	0	0	0	0	0	0	0	1	0	0	0	0	0	0	0	0	0	0	0	0	0	0	0	0
CP010781.1	2007334	2007342	CTCTGTACACGATAAAAATAGATAACTCAT-AGGGTTCTGTGAAATTTGTCGTGTACAGAG	ISAba1	two side		NA	NA			cds1869	2005999	2008557	-	Outer membrane usher protein mrkC precursor		NA	NA			0	0	0	0	0	0	0	0	0	0	0	1	0	0	0	0	0	0	0	0	0	0	0	0	0	0	0	0	0
CP010781.1	2010880	2010887	CTCTGTACACGACAAATTTCACAGAACCCT-ATGAGTTATCTATTTTTGTCGTGTACAGAG	ISAba1	two side	cds1872	2010462	2010752	-	hypothetical protein		NA	NA			cds1873	2011833	2013092	-	Outer membrane transport protein (OMPP1/FadL/TodX) family protein	1	0	0	0	0	0	0	0	0	0	0	0	0	0	0	0	0	0	0	0	0	0	0	0	0	0	0	0	0
CP010781.1	2010908	2010916	GGCTTTGTTGCACAAACCTATCTGTAAAGG-TTGCCTTTCAAATCTTTGTGCAACAAAGCC	ISAba12	two side	cds1872	2010462	2010752	-	hypothetical protein		NA	NA			cds1873	2011833	2013092	-	Outer membrane transport protein (OMPP1/FadL/TodX) family protein	1	0	0	0	0	0	0	0	0	0	0	0	0	0	0	0	0	0	0	0	0	0	0	0	0	0	0	0	0
CP010781.1	2024464	2024466	AGAGGTGGTCCCACTTGTTTGAACAACTAA-AGTGTTGTTCAAATTTCCTGATCCACCTCT	ISAba14	one side		NA	NA			cds1881	2023835	2025025	-	Acriflavine resistance protein E precursor (Protein envC)		NA	NA			0	0	1	0	0	0	0	0	0	0	0	0	0	0	0	0	0	0	0	0	0	0	0	0	0	0	0	0	0
CP010781.1	2025050	2025059	CTCTGTACACGACAAAAATAGATAACTCAT-AAGGGTTCTGTGAAATTTGTCGTGTACAGA	ISAba1	two side	cds1881	2023835	2025025	-	Acriflavine resistance protein E precursor (Protein envC)		NA	NA			cds1882	2025171	2025914	+	response regulator	0	0	0	0	0	0	1	0	0	0	0	0	0	0	0	0	0	0	1	1	0	0	0	0	0	0	0	0	0
CP010781.1	2067633	2067641	CTCTGTACACGACAAAAATAGATAACTCAT-AGGGTTCTGTGAAATTTGTCGTGTACAGAG	ISAba1	two side		NA	NA			cds1920	2065892	2067679	+	Dehydratase family protein		NA	NA			1	0	0	0	0	0	0	0	0	0	0	0	0	0	0	0	0	0	0	0	0	0	0	0	0	0	0	0	0
CP010781.1	2083024	2083032	CTCTGTACACGACAAAAATAGATAACTCAT-AGGGTTCTGTGAAATTTGTCGTGTACAGAG	ISAba1	two side		NA	NA			cds1935	2082928	2083239	-	hypothetical protein		NA	NA			0	0	0	0	0	0	0	0	0	0	0	0	0	0	0	0	0	0	0	0	0	0	1	0	0	0	1	0	0
CP010781.1	2083366	2083374	GGCTTTGTTGCACAAACCTATCTGTAAAGG-TTGCCTTTCAAATCTTTGTGCAACAAAGCC	ISAba12	two side	cds1935	2082928	2083239	-	hypothetical protein		NA	NA			cds1936	2083386	2083526	-	hypothetical protein	1	0	0	0	0	0	0	0	0	0	0	0	0	0	0	0	0	0	0	0	0	0	0	0	0	0	0	0	0
CP010781.1	2084210	2084214	GTAATCCCCCCTAANAATANNNGNANNNNA-TTAACTTCGGTTATTTATGGGAGGATTACC	ISAca1	one side	cds1937	2083682	2084161	-	SMI1 / KNR4 family protein		NA	NA			cds1938	2084228	2084734	-	hypothetical protein	0	0	0	0	0	0	0	0	0	0	0	0	0	0	0	0	0	0	0	0	0	0	0	0	0	0	0	1	0
CP010781.1	2085936	2085939	GGCAGAGTAAAGCTTGAAGTGCGACATAAA-GAAACTGTCGCACCTCATGTTTGAATTCGC	ISAba125	two side		NA	NA			cds1940	2085339	2086043	-	hypothetical protein		NA	NA			1	0	0	0	0	0	0	0	0	0	0	0	0	0	0	0	0	0	0	0	0	0	0	0	0	0	0	0	0
CP010781.1	2096182	2096190	CTCTGTACACGATAAAAATAGATAACTCAT-AGGGTTCTGTNAAATTTGTCGTGTACAGAG	ISAba1	two side		NA	NA			cds1950	2096024	2096320	+	Antibiotic biosynthesis monooxygenase family protein		NA	NA			0	0	0	0	0	0	0	0	0	0	0	0	0	0	0	0	0	0	0	0	0	0	0	0	0	0	0	1	0
CP010781.1	2096415	2096423	CTCTGTACACGACAAATTTCACAGAACCCT-ATGAGTTATCTATTTTTGTCGTGTACAGAG	ISAba1	two side	cds1950	2096024	2096320	+	Antibiotic biosynthesis monooxygenase family protein		NA	NA			cds1951	2096834	2097259	+	hypothetical protein	0	0	0	0	0	0	0	0	0	0	0	0	0	0	0	0	0	0	0	0	0	0	0	0	0	1	0	0	0
CP010781.1	212213	212221	CTCTGTACACGACAAAAATAGATAACTCAT-AGGGTTCTGTGAAATTTGTCGTGTACAGAG	ISAba1	two side	cds191	210065	212179	+	TonB-dependent copper receptor		NA	NA			cds192	212233	212439	+	hypothetical protein	0	0	0	0	0	0	0	0	0	0	0	0	0	0	0	0	0	0	0	0	0	0	0	0	0	0	1	0	0
CP010781.1	2132597	2132600	GAGGTGGTCCCACTTGTTTGAACAACTAAA-GGAGTTGTTCAAATTTACGGATCCATCTCT	ISAba14	two side		NA	NA			cds1985	2132543	2134030	-	Phenylacetaldehyde dehydrogenase(PAD)		NA	NA			0	0	0	0	0	0	1	0	0	0	0	0	0	0	0	0	0	0	1	1	0	0	0	0	0	0	0	0	0
CP010781.1	2149524	2149532	CTCTGTACACGACAAATTTCACAGAACCCT-ATGAGTTATCTATTTTTGTCGTGTACAGAG	ISAba1	two side		NA	NA			cds2000	2149317	2150573	+	PaaM		NA	NA			0	0	0	0	0	0	0	0	0	0	0	0	0	0	0	0	0	0	0	0	0	0	1	0	0	0	1	0	0
CP010781.1	2173633	2173641	CTCTGTACACGACAAAAATAGATAACTCAT-AGGGTTCTGTGAAATTTGTCGTGTACAGAG	ISAba1	two side	cds2023	2172840	2173511	-	3-oxoadipate CoA-transferase subunit A(Beta-ketoadipate:succinyl-CoA transferase subunit A)		NA	NA			cds2024	2173861	2174577	-	ispD 2-C-methyl-D-erythritol 4-phosphate cytidylyltransferase	0	0	0	0	0	0	0	0	0	0	0	0	0	0	0	0	0	0	0	0	0	0	1	0	0	0	1	0	0
CP010781.1	2200508	2200516	CTCTGTACACGATAAAAATAGATAACTCAT-AGGGTTCTGTGAAATTTGTCGTGTACAGAG	ISAba1	two side		NA	NA			cds2049	2200017	2201354	+	potassium uptake protein%2C TrkH family protein		NA	NA			0	0	0	0	0	0	0	0	0	0	0	1	0	0	0	0	0	0	0	0	0	0	0	0	0	0	0	0	0
CP010781.1	2207861	2207869	CTCTGTACACGACAAAAATAGATAACTCAT-AGGGTTCTGTGAAATTTGTCGTGTACAGAG	ISAba1	two side	cds2052	2205759	2207858	-	TonB-dependent siderophore receptor family protein		NA	NA			cds2053	2208096	2209100	+	Fructokinase	0	0	0	0	0	0	0	0	0	0	0	0	0	0	0	0	0	1	0	0	0	0	0	0	0	0	0	0	0
CP010781.1	2210269	2210277	GGCTTTGTTGCACAAAGATTTGAAAGGCAA-CCTTTACAGATAGGTTTGTGCAACAAAGCC	ISAba12	two side	cds2055	2209451	2210059	+	hypothetical protein		NA	NA			cds2056	2210444	2210638	+	hypothetical protein	1	0	0	0	0	0	0	0	0	0	0	0	0	0	0	0	0	0	0	0	0	0	0	0	0	0	0	0	0
CP010781.1	2210309	2210313	GAAACCTTTGCACGAATAAACACACAAAAG-AGCAAAGGGGCTGTTTCGTGCAAAGGTCTC	ISAba23	two side	cds2055	2209451	2210059	+	hypothetical protein		NA	NA			cds2056	2210444	2210638	+	hypothetical protein	0	0	0	0	0	0	0	1	0	0	0	0	1	0	0	0	0	0	0	0	0	0	0	0	0	0	0	0	0
CP010781.1	2210361	2210369	GGCTTTGTTGCACAAAGATTTAAAAGTTAA-CCTTTAGAGATAGGTTTGTGCAACAAAGCC	ISAba13	two side	cds2055	2209451	2210059	+	hypothetical protein		NA	NA			cds2056	2210444	2210638	+	hypothetical protein	0	0	0	0	1	0	0	0	0	0	0	0	0	0	0	0	0	0	0	0	0	0	0	0	0	0	0	0	0
CP010781.1	2235632	2235641	GCTTTGTTGCACAAACCTATCTCTAAAGGC-TTAACTTTTAAATCTTTGTGCAACAAAGCC	ISAba13	two side	cds2084	2235388	2235603	+	hypothetical protein		NA	NA			cds2085	2236212	2238305	+	diguanylate cyclase (GGDEF) domain protein	0	0	0	0	0	0	0	0	0	0	0	0	0	0	0	0	0	0	0	0	0	0	0	1	0	0	0	0	0
CP010781.1	2245124	2245131	GTAAGCATCCGGCTAACACAGCCTTACCAA-AAATAGGTATGGGATTCAGCGGACGCTTAC	ISAba25	two side	cds2090	2243104	2244282	-	Extracellular serine proteinase precursor		NA	NA			cds2091	2245512	2246258	-	hypothetical protein	0	0	0	0	1	0	0	0	0	0	0	0	0	0	0	0	0	0	0	0	0	0	0	0	0	0	0	0	0
CP010781.1	2294605	2294613	GTTCTTCGCAGATTCGAGTGAAGCCTGCTA-GCTGCGTTTCCCGGCAAAGTGCGATGAACC	ISAba43	one side		NA	NA			cds2143	2292757	2295537	-	Nitrate reductase		NA	NA			0	0	0	0	0	0	0	0	0	0	0	0	0	0	0	0	0	0	0	0	0	0	1	0	0	0	1	0	0
CP010781.1	2330369	2330377	CTCTGTACACGACAAAAATAGATAACTCAT-AGGGTTCTGTGAAATTTGTCGTGTACAGAG	ISAba1	two side	cds2172	2329493	2330347	-	MaoC like domain protein		NA	NA			cds2173	2330422	2331813	-	3-oxoacyl-[acyl-carrier-protein] reductase	0	0	0	0	0	0	0	0	0	0	1	0	0	0	0	0	0	0	0	0	0	0	0	0	0	0	0	0	0
CP010781.1	2339734	2339741	CTCTGTACACGACAAATTTCACAGAACCCT-AGGGTTCTGTGAAATTTGTCGTGTACAGAG	ISAba1	two side		NA	NA			cds2182	2339624	2342380	-	mgtA magnesium-translocating P-type ATPase		NA	NA			0	0	0	0	0	0	0	0	0	0	0	0	0	0	0	0	0	0	0	0	1	1	0	0	1	0	0	0	0
CP010781.1	2342913	2342921	CTCTGTACACGACAAATTTCACAGAACCCT-ATGAGTTATCTATTTTTGTCGTGTACAGAG	ISAba1	two side	cds2182	2339624	2342380	-	mgtA magnesium-translocating P-type ATPase		NA	NA			cds2183	2342944	2343387	-	RDD family protein	0	0	0	0	0	0	0	0	0	0	0	0	0	0	0	0	0	0	0	0	0	0	1	0	0	0	1	0	0
CP010781.1	2347508	2347510	GGCAGAGTAAAACTTGAAGTGCGACATAAA-AAACTGTCGCACCTCATGTTTGAATTCGCC	ISAba125	two side	cds2188	2346883	2347314	-	hypothetical protein		NA	NA			cds2189	2347745	2347876	-	hypothetical protein	0	0	0	0	0	0	0	0	0	0	0	0	0	0	0	0	0	0	0	0	0	0	0	0	0	1	0	0	0
CP010781.1	2352434	2352442	GGCTTTGTTGCACAAACCTATCTGTAAAGG-TTGCATTTCAAATCTTTGTGCAACAAAGCC	ISAba12	two side		NA	NA			cds2193	2352363	2352746	-	hypothetical protein		NA	NA			0	0	0	0	0	0	0	0	0	0	0	0	0	0	0	0	0	0	0	0	0	0	0	0	0	1	0	0	0
CP010781.1	2354729	2354739	CTGTACACGACAAATTTCACAGAACCCTTA-ATGAGTTATCTATTTTTGTCGTGTACAGAG	ISAba1	two side	cds2196	2354274	2354525	-	hypothetical protein		NA	NA			cds2197	2354824	2356059	-	Mechanosensitive ion channel family protein	0	0	0	0	0	0	0	0	0	0	0	0	0	0	0	0	0	0	0	0	0	0	1	0	0	0	1	0	0
CP010781.1	2360300	2360308	CTCTGTACACGACAAATTTCACAGAACCCT-ATGAGTTATCTATTTTTGTCGTGTACAGAG	ISAba1	two side		NA	NA			cds2200	2360051	2360578	+	hypothetical protein		NA	NA			0	0	0	0	0	0	1	0	0	0	0	0	0	0	0	0	0	0	1	1	0	0	0	0	0	0	0	0	0
CP010781.1	2360532	2360534	GGCAGAGTAAAGCTTGAAGTGCGACATAAA-AAACTGTCGCACCTCATGTTTGAATTCGCC	ISAba125	two side		NA	NA			cds2200	2360051	2360578	+	hypothetical protein		NA	NA			1	0	0	0	0	0	0	0	0	0	0	0	0	0	0	0	0	0	0	0	0	0	0	0	0	0	0	0	0
CP010781.1	2362137	2362145	GGCTTTGTTGCACAAACCTATCTCTAAAGG-TTAACTTTTAAATCTTTGTGCAACAAAGCC	ISAba13	two side		NA	NA			cds2203	2361835	2362209	-	hypothetical protein		NA	NA			0	0	0	0	0	0	0	1	0	0	0	0	1	0	0	0	0	0	0	0	0	0	0	0	0	0	0	0	0
CP010781.1	2369848	2369858	CTGTACACGATAAAAATAGATAACTCATTG-AGGGTTCTGTGAAATTTGTCGTGTACAGAG	ISAba1	two side		NA	NA			cds2211	2369784	2370488	-	CsuC		NA	NA			0	1	0	0	0	0	0	0	0	0	0	0	0	0	0	0	0	0	0	0	0	0	0	0	0	0	0	0	0
CP010781.1	2370281	2370282	CGGCAGAGTAAAACTTGAAGTGCGACATAA-AAACTGTCGCACCTCATGTTTGAATTCGCC	ISAba125	two side		NA	NA			cds2211	2369784	2370488	-	CsuC		NA	NA			0	0	0	0	0	0	0	0	0	0	0	0	0	0	0	0	0	0	0	0	0	0	0	0	0	1	0	0	0
CP010781.1	2371342	2371346	GAGACCTTTGCACGAAACAGCCCCTTTGCT-CTTTTGTGTGTTTATTCGTGCAAAGGTTTC	ISAba23	two side	cds2212	2370561	2371091	-	Protein U precursor		NA	NA			cds2213	2371642	2374248	-	pepN aminopeptidase N	0	0	0	0	0	0	0	1	0	0	0	0	1	0	0	0	0	0	0	0	0	0	0	0	0	0	0	0	0
CP010781.1	2439047	2439055	CTCTGTACACGACAAAAATAGATAACTCAT-AGGGTTCTGTGAAATTTGTCGTGTACAGAG	ISAba1	two side		NA	NA			cds2268	2438608	2439378	-	short chain dehydrogenase family protein		NA	NA			0	0	0	0	0	0	0	0	1	0	0	0	0	0	0	0	0	0	0	0	0	0	0	0	0	0	0	0	0
CP010781.1	2440694	2440698	GAAACCTTTGCACGAATAAACACACAAAAG-AGCAAAGGGGCTGTTTCGTGCAAAGGTCTC	ISAba23	two side	cds2269	2439544	2440572	+	Bacterial regulatory helix-turn-helix protein%2C AraC family protein		NA	NA			cds2270	2440816	2441790	+	Putative aliphatic sulfonates-binding protein precursor	0	0	0	0	0	0	0	1	0	0	0	0	1	0	0	0	0	0	0	0	0	0	0	0	0	0	0	0	0
CP010781.1	2444739	2444747	CTCTGTACACGACAAATTTCACAGAACCCT-ATGAGTTATCTATTTTTGTCGTGTACAGAG	ISAba1	two side		NA	NA			cds2274	2444730	2445569	-	DJ-1/PfpI family protein		NA	NA			0	0	0	0	0	0	0	0	0	0	0	0	0	0	0	0	0	0	0	0	0	0	0	0	0	0	0	0	1
CP010781.1	2447313	2447321	CTCTGTACACGACAAATTTCACAGAACCCT-ATGAGTTATCTATTTTTGTCGTGTACAGAG	ISAba1	two side	cds2276	2446789	2447211	+	17 kDa surface antigen family protein		NA	NA			cds2277	2447446	2447949	+	17 kDa surface antigen family protein	0	0	0	0	0	0	1	0	0	0	0	0	0	0	0	0	0	0	0	0	0	0	0	0	0	0	0	0	0
CP010781.1	2448358	2448365	GGCACTGTTGCAAATAGTCGGTGGTGATAA-CTGCCTCATCGCTAACTTTGCAACAGTGCC	IS15DIV	two side		NA	NA			cds2278	2448084	2449088	+	Luciferase-like monooxygenase family protein		NA	NA			0	0	0	0	0	0	0	0	0	0	0	0	0	0	0	0	0	0	0	0	0	0	0	0	0	0	1	0	0
CP010781.1	246425	246433	CTCTGTACACGACAAATTTCACAGAACCCT-ATGAGTTATCTATTTTTGTCGTGTACAGAG	ISAba1	two side	cds218	245021	246337	-	Porin D precursor		NA	NA			cds219	247035	247205	+	hypothetical protein	0	0	0	0	0	0	1	0	0	0	0	0	0	0	0	0	0	0	1	1	0	0	0	0	0	0	0	0	0
CP010781.1	246515	246523	CTCTGTACACGACAAAAATAGATAACTCAT-AGGGTTCTGTGAAATTTGTCGTGTACAGAG	ISAba1	two side	cds218	245021	246337	-	Porin D precursor		NA	NA			cds219	247035	247205	+	hypothetical protein	0	0	0	0	0	0	0	0	0	0	0	0	0	0	0	0	0	0	0	0	0	0	1	0	0	0	1	0	0
CP010781.1	2487544	2487552	GGCTTTGTTGCACAAAGATTTAAAAGTTAA-CCTTTAGAGATAGGTTTGTGCAACAAAGCC	ISAba13	two side	cds2313	2487121	2487324	+	hypothetical protein		NA	NA			cds2314	2487568	2488866	-	C4-dicarboxylate transport protein	0	0	0	0	0	0	0	1	0	0	0	0	1	0	0	0	0	0	0	0	0	0	0	0	0	0	0	0	0
CP010781.1	2500358	2500366	CTCTGTACACGATAAAAATAGATAACTCAT-AGGGTTCTGTGAAATTTGTCGTGTACAGAG	ISAba1	two side		NA	NA			cds2327	2500073	2500852	-	hypothetical protein		NA	NA			0	0	0	0	0	0	0	0	0	1	0	1	0	0	0	0	0	0	0	0	0	0	0	0	0	0	0	0	0
CP010781.1	2525597	2525599	GGCGAATTCAAACATGAGGTGCGACAGTTT-TTTATGTCGCACTTCAAGTTTTACTCTGCC	ISAba125	two side	cds2352	2524755	2525291	-	CsuA/B		NA	NA			cds2353	2525875	2526513	+	Bacterial regulatory protein%2C tetR family protein	0	0	0	0	0	0	0	0	0	0	0	0	0	0	0	0	0	0	0	0	0	0	0	0	0	1	0	0	0
CP010781.1	2525812	2525820	CTCTGTACACGACAAATTTCACAGAACCCT-ATGAGTTATCTATTTTTGTCGTGTACAGAG	ISAba1	two side	cds2352	2524755	2525291	-	CsuA/B		NA	NA			cds2353	2525875	2526513	+	Bacterial regulatory protein%2C tetR family protein	0	0	0	1	0	0	0	0	0	0	0	0	0	0	0	0	0	0	0	0	0	0	0	0	0	0	0	0	0
CP010781.1	2525915	2525917	GGCGAATTCAAACATGAGGTGCGACAGTTT-TTTATGTCGCACTTCAAGTTTTACTCTGCC	ISAba125	two side		NA	NA			cds2353	2525875	2526513	+	Bacterial regulatory protein%2C tetR family protein		NA	NA			0	0	0	0	0	0	0	0	0	0	0	0	0	0	0	0	0	0	0	0	0	0	0	0	0	0	0	1	0
CP010781.1	2529748	2529756	CTGATGAATCCCCTAATGATTTTGGTAAAA-CTTTGGGGAAATTATGAGGGGATCTCTCAG	ISVsa5	two side		NA	NA			cds2358	2529037	2529831	-	3-oxoacyl-[acyl-carrier-protein] reductase		NA	NA			0	0	0	0	0	0	0	0	0	0	0	0	0	0	0	0	0	0	0	0	0	0	1	0	0	0	0	0	0
CP010781.1	2597721	2597729	CTCTGTACACGACAAATTTCACAGAACCCT-ATGAGTTATCTATTTTTGTCGTGTACAGAG	ISAba1	two side	cds2425	2595950	2597707	-	gspE general secretory pathway protein E		NA	NA			cds2426	2597995	2599263	+	hypothetical protein	0	0	0	0	1	0	0	0	0	0	0	0	0	0	0	0	0	0	0	0	0	0	0	0	0	0	0	0	0
CP010781.1	2680495	2680503	CTCTGTACACGACAAAAATAGATAACTCAT-AGGGTTCTGTGAAATTTGTCGTGTACAGAG	ISAba1	two side		NA	NA			cds2531	2679729	2680553	-	AraC-like ligand binding domain protein		NA	NA			0	0	0	0	1	0	0	0	0	0	0	0	0	0	0	0	0	0	0	0	0	0	0	0	0	0	0	0	0
CP010781.1	2698780	2698788	CTCTGTACACGACAAATTTCACAGAACCCT-ATGAGTTATCTATTTTTATCGTGTACAGAG	ISAba1	two side		NA	NA			cds2548	2698537	2701386	+	MorA		NA	NA			0	0	0	0	0	0	0	0	0	0	0	0	0	0	0	0	0	0	0	0	1	1	0	0	1	0	0	0	0
CP010781.1	2733331	2733334	GCGAATTCAAACATGAGGTGCGACAGTTTC-TTTATGTCGCACTTCAAGCTTTACTCTGCC	ISAba125	two side	cds2571	2732673	2733227	+	folE GTP cyclohydrolase I		NA	NA			cds2572	2733388	2734539	+	AmpC	1	0	0	0	0	0	0	0	0	0	0	0	0	0	0	0	0	0	0	0	0	0	0	0	0	0	0	0	0
CP010781.1	2733379	2733387	CTCTGTACACGACAAATTTCACAGAACCCT-ATGAGTTATCTATTTTTATCGTGTACAGAG	ISAba1	two side	cds2571	2732673	2733227	+	folE GTP cyclohydrolase I		NA	NA			cds2572	2733388	2734539	+	AmpC	0	0	0	0	1	0	1	1	0	0	1	0	1	0	0	0	0	1	1	1	0	0	1	0	0	1	1	0	0
CP010781.1	2737027	2737035	CTCTGTACACGACAAATTTCACAGAACCCT-ATGAGTTATCTATTTTTGTCGTGTACAGAG	ISAba1	two side		NA	NA			cds2574	2736559	2737029	-	hypothetical protein		NA	NA			0	0	0	0	0	0	0	0	0	0	0	0	0	0	0	0	0	0	0	0	0	0	0	0	0	1	0	0	0
CP010781.1	2771665	2771674	GCTTTGTTGCACAAAGATTTGAAAGGCAAA-CCTTTACAGATAGGTTTGTGCAACAAAGCC	ISAba12	two side	cds2602	2770402	2771061	-	Bacterial regulatory protein%2C tetR family protein		NA	NA			cds2603	2771787	2772815	+	hypothetical protein	1	0	0	0	0	0	0	0	0	0	0	0	0	0	0	0	0	0	0	0	0	0	0	0	0	0	0	0	0
CP010781.1	2772996	2772998	GGCAGAGTAAAACTTGAAGTGCGACATAAA-AAACTGTCGCACCTCATGTTTGAATTCGCC	ISAba125	two side		NA	NA			cds2604	2772840	2773355	-	hypothetical protein		NA	NA			0	0	0	0	0	0	0	0	0	0	0	0	0	0	0	0	0	0	0	0	0	0	0	0	0	1	0	0	0
CP010781.1	2773318	2773326	GGCTTTGTTGCACAAAGATTTGAAATGCAA-CCTTTACAGATAGGTTTGTGCAACAAAGCC	ISAba12	two side		NA	NA			cds2604	2772840	2773355	-	hypothetical protein		NA	NA			0	0	0	0	0	0	0	0	0	0	0	0	0	0	0	0	0	0	0	0	0	0	0	0	0	1	0	0	0
CP010781.1	2776820	2776828	GGCTTTGTTGCACAAAGATTTAAAAGTTAA-CCTTTAGAGATAGGTTTGTGCAACAAAGCC	ISAba13	two side		NA	NA			cds2608	2776209	2777117	+	hypothetical protein		NA	NA			0	1	0	0	0	0	0	0	0	0	0	0	0	0	0	0	0	0	0	0	0	0	0	0	0	0	0	0	0
CP010781.1	2776870	2776872	GGCAGAGTAAAACTTGAAGTGCGACATAAA-AAACTGTCGCACCTCATGTTTGAATTCGCC	ISAba125	two side		NA	NA			cds2608	2776209	2777117	+	hypothetical protein		NA	NA			0	0	0	0	0	0	0	0	0	0	0	0	0	0	0	0	0	0	0	0	0	0	0	0	0	0	0	1	0
CP010781.1	2826192	2826200	CTCTGTACACGACAAATTTCACAGAACCCT-ATGAGTTATCTATTTTTGTCGTGTACAGAG	ISAba1	two side	cds2648	2824901	2825932	-	Protein sphX precursor		NA	NA			cds2649	2826388	2827767	-	Aromatic amino acid transport protein aroP (General aromatic aminoacid permease)	0	0	0	0	0	0	0	0	0	0	0	0	0	0	0	0	0	0	0	0	0	0	1	0	0	0	1	0	0
CP010781.1	284988	284988	AATGAGATGGTCACTCCCTCCTTCCCGGTA-CGGTGTTGCAAAAACGGGAGTGACCATAGA	IS4321	two side	cds258	283180	284976	+	Transposase%2C TnpA family		NA	NA			cds259	285621	286280	-	CatA1 chloramphenicol acetyltransferase	0	0	0	0	0	0	0	0	0	0	0	0	0	0	0	0	0	0	0	0	0	0	1	0	0	0	0	0	0
CP010781.1	287817	287817	ACTATTTTTCGGGGATCTGATTGCCCTCTG-AGATGCAGGGGTAAAAGCTAACCGCATCTT	Tn2	one side	cds261	287268	287753	-	Transposase%2C TnpA family		NA	NA			cds262	287868	288584	+	TnpA26	1	1	1	1	1	1	0	0	1	0	0	0	0	1	1	1	1	0	0	0	1	1	0	0	1	0	0	1	1
CP010781.1	288287	288294	GGCACTGTTGCAAATAGTCGGTGGTGATAA-CTGCCTCATCGCTAACTTTGCAACAGTGCC	IS15DIV	two side		NA	NA			cds262	287868	288584	+	TnpA26		NA	NA			0	0	0	0	0	0	0	0	0	0	0	0	1	0	0	0	0	0	0	0	0	0	0	0	0	0	0	0	0
CP010781.1	2934262	2934264	GGCAGAGTAAAACTTGAAGTGCGACATAAA-AAACTGTCGCACCTCATGTTTGAATTCGCC	ISAba125	two side		NA	NA			cds2744	2933822	2934562	-	CarO		NA	NA			0	0	0	0	0	0	0	0	0	0	0	0	0	0	0	0	0	0	0	0	0	0	0	0	0	0	0	1	0
CP010781.1	2960937	2960945	CTCTGTACACGACAAAAATAGATAACTCAT-AGGGTTCTGTGAAATTTGTCGTGTACAGAG	ISAba1	two side		NA	NA			cds2774	2960742	2963183	-	hypothetical protein		NA	NA			0	0	0	0	0	0	0	0	0	0	0	0	0	0	0	0	0	0	0	0	0	0	0	0	0	1	0	0	0
CP010781.1	2978220	2978228	CTCTGTACACGACAAAAATAGATAACTCAT-AGGGTTCTGTGAAATTTGTCGTGTACAGAG	ISAba1	two side	cds2787	2977694	2978161	-	hypothetical protein		NA	NA			cds2788	2978436	2979377	+	hypothetical protein	0	0	0	0	0	0	1	0	0	0	0	0	0	0	0	0	0	0	1	1	0	0	0	0	0	0	0	0	0
CP010781.1	3013467	3013475	CTCTGTACACGACAAATTTCACAGAACCCT-ATGAGTTATCTATTTTTGTCGTGTACAGAG	ISAba1	two side		NA	NA			cds2818	3012750	3013532	+	short chain dehydrogenase family protein		NA	NA			0	0	0	0	0	0	1	0	0	0	0	0	0	0	0	0	0	0	1	1	0	0	0	0	0	0	0	0	0
CP010781.1	3016548	3016551	GGTAATCCCCCCTAAAAATAAAAGGATCTA-TTAACTTCGGTTATTTATGGGAGGATTACC	ISAca1	two side	cds2823	3016132	3016524	+	hypothetical protein		NA	NA			cds2824	3016697	3016999	+	hypothetical protein	1	0	0	0	0	0	0	0	0	0	0	0	0	0	0	0	0	0	0	0	0	0	0	0	0	0	0	0	0
CP010781.1	3021821	3021829	GGCTTTGTTGCACAAAGATTTAAAAGTTAA-CCTTTAGAGATAGGTTTGTGCAACAAAGCC	ISAba13	two side	cds2826	3017655	3021653	-	Dimodular nonribosomal peptide synthetase		NA	NA			cds2827	3022362	3022790	+	hypothetical protein	0	0	0	0	0	0	0	1	0	0	0	0	1	0	0	0	0	0	0	0	0	0	0	0	0	0	0	0	0
CP010781.1	305575	305585	CTCTGTACACGACAAATTTCACAGAACCCT-CAATGAGTTATCTATTTTTGTCGTGTACAG	ISAba1	two side	cds280	302870	304666	-	orf4		NA	NA			cds281	305672	305899	-	hypothetical protein	0	0	0	0	0	0	0	0	0	0	0	0	0	0	0	0	0	0	0	0	0	0	0	0	0	1	0	0	0
CP010781.1	3074546	3074554	CTCTGTACACGACAAAAATAGATAACTCAT-AGGGTTCTGTGAAATTTGTCGTGTACAGAG	ISAba1	two side	cds2863	3073837	3074469	+	Chloramphenicol acetyltransferase		NA	NA			cds2864	3074590	3075027	+	Universal stress family protein	0	0	0	0	0	0	0	0	0	0	0	0	0	0	0	0	0	0	0	0	0	0	0	0	0	1	0	0	0
CP010781.1	3075708	3075716	CTCTGTACACGATAAAAATAGATAACTCAT-AGGGTTCTGTGAAATTTGTCGTGTACAGAG	ISAba1	two side		NA	NA			cds2866	3075494	3076210	+	hypothetical protein		NA	NA			0	0	0	0	0	0	0	0	0	1	0	0	0	0	0	0	0	0	0	0	0	0	0	0	0	0	0	0	0
CP010781.1	3105670	3105678	GGCTTTGTTGCACAAAGATTTGAAAGGCAA-CCTTTACAGATAGGTTTGTGCAACAAAGCC	ISAba12	two side	cds2869	3079730	3105592	-	biofilm-associated protein		NA	NA			cds2870	3106052	3107554	-	Na+/H+ antiporter NhaP	1	0	0	0	0	1	0	0	0	0	0	0	0	0	0	1	1	0	0	0	0	0	0	0	0	0	0	0	0
CP010781.1	3107305	3107313	CTCTGTACACGACAAAAATAGATAACTCAT-AGGGTTCTGTGAAATTTGTCGTGTACAGAG	ISAba1	two side		NA	NA			cds2870	3106052	3107554	-	Na+/H+ antiporter NhaP		NA	NA			0	0	0	0	0	0	0	0	0	0	1	0	0	0	0	0	0	0	0	0	0	0	0	0	0	0	0	0	0
CP010781.1	3151942	3151946	TGAACCGTACCGGGTTTGTCGGAGACCAAC-TAAAAAGTCTCCGACAAACCCGGTACGGTT	ISAba2	two side		NA	NA			cds2909	3148932	3152108	+	AcrB protein		NA	NA			1	0	0	0	0	0	0	0	0	0	0	0	0	0	0	0	0	0	0	0	0	0	0	0	0	0	0	0	0
CP010781.1	3160080	3160088	CTCTGTACACGACAAAAATAGATAACTCAT-AGGGTTCTGTGAAATTTGTCGTGTACAGAG	ISAba1	two side		NA	NA			cds2917	3159602	3160288	-	hypothetical protein		NA	NA			0	0	0	0	0	0	0	0	0	0	0	0	0	0	0	0	0	0	0	0	0	0	0	0	0	1	0	0	0
CP010781.1	321244	321252	CTCTGTACACGACAAAAATAGATAACTCAT-AGGGTTCTGTGAAATTTGTCGTGTACAGAG	ISAba1	two side		NA	NA			cds297	321251	322819	-	PilS		NA	NA			0	0	0	0	0	0	0	0	0	0	0	0	0	0	0	0	0	0	0	0	0	0	0	0	0	1	0	0	0
CP010781.1	3222547	3222555	CTCTGTACACGACAAAAATAGATAACTCAT-AGGGTTCTGTGAAATTTGTCGTGTACAGAG	ISAba1	two side		NA	NA			cds3007	3222445	3222654	+	hypothetical protein		NA	NA			1	0	0	0	0	0	0	0	0	0	0	0	0	0	0	0	0	0	0	0	0	0	0	0	0	0	0	0	0
CP010781.1	3240143	3240161	GCGAAATAAATCACTAATTTTATGATTCTT-CAACCAAAATCCGTCGTTTACGACATTCAA	ISAba1	two side		NA	NA			cds3027	3239739	3240596	-	mreC rod shape-determining protein MreC		NA	NA			0	1	0	0	0	0	0	0	0	0	0	0	0	0	0	0	0	0	0	0	0	0	0	0	0	0	0	0	0
CP010781.1	3270959	3270967	GGCTTTGTTGCACAAACCTATCTGTAAAGG-TTGCATTTCAAATCTTTGTGCAACAAAGCC	ISAba12	two side		NA	NA			cds3054	3270956	3271420	-	hypothetical protein		NA	NA			0	0	0	0	0	0	0	0	0	0	0	0	0	0	0	0	0	0	0	0	0	0	0	0	0	1	0	0	0
CP010781.1	3280942	3280950	CTCTGTACACGACAAAAATAGATAACTCAT-AGGGTTCTGTGAAATTTGTCGTGTACAGAG	ISAba1	two side		NA	NA			cds3061	3280556	3281674	+	efflux transporter%2C RND family%2C MFP subunit		NA	NA			0	0	0	0	0	0	0	0	0	0	0	0	0	0	0	0	0	0	0	0	0	0	0	0	0	0	1	0	0
CP010781.1	3287152	3287160	CTCTGTACACGACAAAAATAGATAACTCAT-AGGGTTCTGTGAAATTTGTCGTGTACAGAG	ISAba1	two side	cds3064	3286615	3286956	-	hypothetical protein		NA	NA			cds3065	3287168	3287512	-	hypothetical protein	0	0	0	0	0	0	0	0	0	0	0	0	0	0	0	0	0	0	0	0	0	0	0	1	0	0	0	0	0
CP010781.1	3298713	3298717	GAGACCTTTGCACGAAACAGCCCCTTTGCT-CTTTTGTGTGTTTATTCGTGCAAAGGTTTC	ISAba23	two side	cds3078	3298114	3298545	-	mscL large conductance mechanosensitive channel protein		NA	NA			cds3079	3298801	3300636	-	typA GTP-binding protein TypA/BipA	0	0	0	0	0	0	0	1	0	0	0	0	1	0	0	0	0	0	0	0	0	0	0	0	0	0	0	0	0
CP010781.1	3309782	3309790	CTCTGTACACGACAAAAATAGATAACTCAT-AGGGTTCTGTGAAATTTGTCGTGTACAGAG	ISAba1	two side	cds3087	3308564	3309739	+	Acetyl-CoA acetyltransferase(Acetoacetyl-CoA thiolase)		NA	NA			cds3088	3309866	3310309	+	Glyoxalase/Bleomycin resistance protein/Dioxygenase superfamily protein	0	0	0	0	0	0	0	0	0	0	0	0	0	0	0	0	0	0	0	0	0	0	1	0	0	0	1	0	0
CP010781.1	3347719	3347721	GGCAGAGTAAAACTTGAAGTGCGACATAAA-AAACTGTCGCACCTCATGTTTGAATTCGCC	ISAba125	two side		NA	NA			cds3122	3347665	3348195	-	hypothetical protein		NA	NA			0	0	0	0	0	0	0	1	0	0	0	0	1	0	0	0	0	0	0	0	0	0	0	0	0	0	0	0	0
CP010781.1	3348222	3348230	CTGATGAATCCCCTAATGATTTTGGTAAAA-CTTTGGGGAAATTATGAGGGGATCTCTCAG	ISVsa5	two side	cds3122	3347665	3348195	-	hypothetical protein		NA	NA			cds3123	3348404	3349576	+	stearoyl-CoA desaturase	0	0	0	0	0	0	0	0	0	0	0	0	0	0	0	0	0	0	0	0	0	0	1	0	0	0	0	0	0
CP010781.1	3368146	3368150	GAGACCTTTGCACGAAACAGCCCCTTTGCT-CTTTTGTGTGTTTATTCGTGCAAAGGTTTC	ISAba23	two side		NA	NA			cds3138	3367944	3368873	-	GtrOC6		NA	NA			0	0	0	0	0	0	0	1	0	0	0	0	1	0	0	0	0	0	0	0	0	0	0	0	0	0	0	0	0
CP010781.1	3383639	3383647	GGCTTTGTTGCACAAACCTATCTCTAAAGG-TTACCTTCAAAGGCTTTATGCAACAAAGCC	ISAba13	one side		NA	NA			cds3152	3383329	3383898	+	LemA family protein		NA	NA			0	0	0	0	0	0	0	0	0	0	0	0	0	0	0	0	0	0	0	0	0	0	1	0	0	0	1	0	0
CP010781.1	3388596	3388599	GATCTGACCCCATAAAGTTGGACAATTAAT-GAATGTGTCCAACTTTCGGGGTGCAGTTCA	ISAba45	two side	cds3156	3387600	3388562	+	secF protein-export membrane protein SecF		NA	NA			cds3157	3388628	3389881	-	coaBC phosphopantothenoylcysteine decarboxylase/phosphopantothenate--cysteine ligase	0	0	0	0	0	0	0	0	0	0	0	0	0	0	0	0	0	0	0	0	0	0	1	0	0	0	1	0	0
CP010781.1	3399665	3399673	CTCTGTACACGACAAATTTCACAGAACCCT-ATGAGTTATCTATTTTTGTCGTGTACAGAG	ISAba1	two side		NA	NA			cds3171	3399375	3399710	+	hypothetical protein		NA	NA			0	0	0	0	0	0	0	0	0	0	0	0	0	0	0	0	0	0	0	0	0	0	0	0	1	0	0	0	0
CP010781.1	3402814	3402821	GGGACTGTTCTAAATTTTGTGTAAGTACTT-TGGAACTTACACAAAATAATTTACAGGCTC	ISAba26	two side	cds3173	3401342	3402715	+	Dihydrolipoyl dehydrogenase		NA	NA			cds3174	3408804	3409307	+	hypothetical protein	0	0	0	0	0	0	0	0	0	0	0	0	0	0	0	0	0	0	0	0	0	0	1	0	0	0	1	0	0
CP010781.1	3409190	3409198	CTCTGTACACGACAAATTTCACAGAACCCT-ATGAGTTATCTATTTTTGTCGTGTACAGAG	ISAba1	two side		NA	NA			cds3174	3408804	3409307	+	hypothetical protein		NA	NA			0	0	0	0	0	0	0	0	0	0	0	0	0	0	0	0	0	0	0	0	0	0	0	0	0	1	0	0	0
CP010781.1	3433102	3433107	AGAGGTGGTCCCACTTGTTTGAACAACTAA-TAGGAGTTGTTCAAATTTACGGATCCATCT	ISAba14	two side		NA	NA			cds3199	3432716	3433879	-	hypothetical protein		NA	NA			0	0	0	0	0	0	1	0	0	0	0	0	0	0	0	0	0	0	1	1	0	0	0	0	0	0	0	0	0
CP010781.1	3463062	3463065	GGCGAATTCAAACATGAGGTGCGACAGTTT-GTTTATGTCGCACTTCAAGTTTTACTCTGC	ISAba125	two side	cds3224	3461655	3462347	+	hypothetical protein		NA	NA			cds3225	3463138	3465561	+	Outer membrane protein A precursor (190 kDa antigen)	0	0	0	0	0	0	0	0	0	0	0	0	0	0	0	0	0	0	0	0	0	0	0	0	0	0	0	1	0
CP010781.1	3465674	3465676	GGCAGAGTAAAACTTGAAGTGCGACATAAA-AAACTGTCGCACCTCATGTTTGAATTCGCC	ISAba125	two side		NA	NA			cds3226	3465621	3466214	-	HAD-superfamily hydrolase%2C subfamily IB (PSPase-like) family protein		NA	NA			1	0	0	0	0	0	0	0	0	0	0	0	0	0	0	0	0	0	0	0	0	0	0	0	0	0	0	0	0
CP010781.1	352957	352965	GGCTTTGTTGCACAAAGATTTAAAAGTTAA-CCTTTAGAGATAGGTTTGTGCAACAAAGCC	ISAba13	two side		NA	NA			cds327	352832	353272	+	Thioesterase superfamily protein		NA	NA			0	0	0	0	0	0	0	0	0	0	0	0	0	0	0	0	0	0	0	0	0	0	0	0	0	0	0	0	1
CP010781.1	3530596	3530606	TGATGAATCCCCTAATGATTTTGGTAAAAA-GCTTTGGGGAAATTATGAGGGGATCTCTCA	ISVsa5	two side		NA	NA			cds3298	3530022	3530642	-	hypothetical protein		NA	NA			0	0	0	0	0	0	0	0	0	0	0	0	0	0	0	0	0	0	0	0	0	0	1	0	0	0	1	0	0
CP010781.1	353494	353502	GGCTTTGTTGCACAAACCTATCTCTAAAGG-TTAACTTTTAAATCTTTGTGCAACAAAGCC	ISAba13	two side		NA	NA			cds328	353467	353793	+	putative DNA-binding protein (histone)		NA	NA			0	0	0	0	0	0	0	0	0	0	0	0	0	0	0	0	0	0	0	0	0	0	0	0	0	0	0	0	1
CP010781.1	35449	35458	CTCTGTACACGACAAATTTCACAGAACCCT-AATGAGTTATCTATTTTTGTCGTGTACAGA	ISAba1	two side	cds33	35069	35434	+	hypothetical protein		NA	NA			cds34	35618	36130	+	Phosphoribosylaminoimidazole carboxylase catalytic subunit(AIR carboxylase)	0	0	0	0	0	0	0	0	0	0	0	0	0	0	0	0	0	0	0	0	0	0	1	0	0	0	1	0	0
CP010781.1	3564134	3564142	GGCTTTGTTGCACAAACCTATCTCTAAAGG-TTAACTTTTAAATCTTTGTGCAACAAAGCC	ISAba13	two side	cds3329	3562918	3564036	+	hypothetical protein		NA	NA			cds3330	3564152	3564727	+	Superoxide dismutase [Cu-Zn] precursor	0	0	0	0	1	0	0	0	0	0	0	0	0	0	0	0	0	0	0	0	0	0	0	0	0	0	0	0	0
CP010781.1	3594263	3594271	CTCTGTACACGACAAATTTCACAGAACCCT-ATGAGTTATCTATTTTTGTCGTGTACAGAG	ISAba1	two side		NA	NA			cds3360	3592725	3594830	+	GTP pyrophosphokinase(ATP:GTP 3'-pyrophosphotransferase)(ppGpp synthetase I)		NA	NA			0	0	0	0	0	0	0	0	0	0	0	0	0	0	0	0	0	0	0	0	0	0	0	0	0	0	1	0	0
CP010781.1	3644103	3644111	CTCTGTACACGACAAATTTCACAGAACCCT-ATGAGTTATCTATTTTTATCGTGTACAGAG	ISAba1	two side		NA	NA			cds3401	3643711	3644403	+	hypothetical protein		NA	NA			0	0	0	0	0	0	0	0	0	1	0	1	0	0	0	0	0	0	0	0	0	0	0	0	0	0	0	0	0
CP010781.1	3691925	3691933	GGCACTGTTGCAAAGTTAGCGATGAGGCAG-TTTATCACCACCGACTATTTGCAACAGTGC	IS15DIV	two side		NA	NA			cds3451	3691445	3692782	-	hypothetical protein		NA	NA			1	0	0	0	0	0	0	0	0	0	0	0	0	0	0	0	0	0	0	0	0	0	0	0	0	0	0	0	0
CP010781.1	37260	37268	CTCTGTACACGACAAATTTCACAGAACCCT-ATGAGTTATCTATTTTTGTCGTGTACAGAG	ISAba1	two side		NA	NA			cds35	36140	37261	+	Phosphoribosylaminoimidazole carboxylase ATPase subunit		NA	NA			0	0	0	0	0	0	0	0	0	0	0	0	0	0	0	0	0	0	0	0	0	0	1	0	0	0	1	0	0
CP010781.1	37269	37277	CTCTGTACACGACAAAAATAGATAACTCAT-AGGGTTCTGTGAAATTTGTCGTGTACAGAG	ISAba1	two side	cds35	36140	37261	+	Phosphoribosylaminoimidazole carboxylase ATPase subunit		NA	NA			cds36	37602	37709	+	hypothetical protein	0	0	0	0	0	0	0	0	0	0	0	0	0	0	0	0	0	0	0	0	0	0	0	0	0	1	0	0	0
CP010781.1	3733517	3733525	CTCTGTACACGACAAATTTCACAGAACCCT-ATGAGTTATCTATTTTTATCGTGTACAGAG	ISAba1	two side	cds3484	3731398	3733347	-	acsA acetate--CoA ligase		NA	NA			cds3485	3733642	3734217	+	hypothetical protein	0	0	0	0	0	0	0	0	0	0	0	0	0	0	0	0	0	0	0	0	0	0	0	0	0	1	0	0	0
CP010781.1	3738262	3738271	TCTGTACACGACAAATTTCACAGAACCCTT-ATGAGTTATCTATTTTTGTCGTGTACAGAG	ISAba1	two side		NA	NA			cds3489	3737455	3738513	-	xenobiotic reductase B		NA	NA			0	0	0	0	0	0	0	0	0	0	0	0	0	0	0	0	0	0	0	0	0	0	0	0	0	0	1	0	0
CP010781.1	3774668	3774676	CTCTGTACACGACAAAAATAGATAACTCAT-AGGGTTCTGTGAAATTTGTCGTGTACAGAG	ISAba1	two side		NA	NA			cds3522	3774142	3775335	+	WspR		NA	NA			0	0	0	0	0	0	0	0	0	0	0	0	0	0	0	0	0	0	0	0	0	0	1	0	0	0	1	0	0
CP010781.1	3792226	3792235	GGCTTTGTTGCACAAAGATTTAAAAGTTAA-GCCTTTAGAGATAGGTTTGTGCAACAAAGC	ISAba13	two side		NA	NA			cds3540	3792200	3792556	-	hypothetical protein		NA	NA			0	1	0	0	0	0	0	0	1	0	0	0	0	0	0	0	0	0	0	0	0	0	0	0	0	0	0	0	0
CP010781.1	3829741	3829749	GGCTTTGTTGCACAAACCTATCTCTAAAGG-TTAACTTTTAAATCTTTGTGCAACAAAGCC	ISAba13	two side		NA	NA			cds3572	3828373	3831366	-	Histidine kinase-%2C DNA gyrase B-%2C and HSP90-like ATPase family protein		NA	NA			0	0	0	0	0	0	0	1	0	0	0	0	0	0	0	0	0	0	0	0	0	0	0	0	0	0	0	0	0
CP010781.1	3831595	3831603	GCACTGTTGCAAAGTTAGCGATGAGGCAGC-TTATCACCACCGACTATTTGCAACAGTGCC	IS15DIV	two side		NA	NA			cds3573	3831353	3832420	-	Modification methylase HgiDII(Cytosine-specificmethyltransferase HgiDII)		NA	NA			0	1	0	0	0	0	0	0	0	0	0	0	0	0	0	0	0	0	0	0	0	0	0	0	0	0	0	0	0
CP010781.1	3833583	3833591	GGCTTTGTTGCACAAACCTATCTCTAAAGG-TTAACTTTTAAATCTTTGTGCAACAAAGCC	ISAba13	two side	cds3574	3832899	3833183	-	hypothetical protein		NA	NA			cds3575	3833897	3834697	-	murI glutamate racemase	0	0	0	0	0	0	0	1	0	0	0	0	1	0	0	0	0	0	0	0	0	0	0	0	0	0	0	0	0
CP010781.1	3858477	3858485	CTCTGTACACGACAAATTTCACAGAACCCT-ATGAGTTATCTATTTTTGTCGTGTACAGAG	ISAba1	two side		NA	NA			cds3595	3857281	3858624	-	Multidrug resistance protein norM		NA	NA			0	0	0	0	1	0	0	0	0	0	0	0	0	0	0	0	0	0	0	0	0	0	0	0	0	0	0	0	0
CP010781.1	3885575	3885584	CTCTGTACACGACAAATTTCACAGAACCCT-AATGAGTTATCTATTTTTATCGTGTACAGA	ISAba1	two side		NA	NA			cds3625	3885138	3886238	-	efflux transporter%2C RND family%2C MFP subunit		NA	NA			0	0	0	0	0	0	0	0	0	1	0	1	0	0	0	0	0	0	0	0	0	0	0	0	0	0	0	0	0
CP010781.1	39685	39693	CTCTGTACACGACAAAAATAGATAACTCAT-AGGGTTCTGTGAAATTTGTCGTGTACAGAG	ISAba1	two side	cds38	39230	39604	-	hypothetical protein		NA	NA			cds39	39718	40728	-	Matrixin family protein	0	0	0	0	0	0	1	0	0	0	0	0	0	0	0	0	0	0	1	1	0	0	0	0	0	0	0	0	0
CP010781.1	402106	402114	GGCTTTGTTGCACAAACCTATCTGTAAAGG-TTGCCTTTCAAATCTTTGTGCAACAAAGCC	ISAba12	two side	cds369	400864	401637	-	Pca operon regulatory protein		NA	NA			cds370	402133	404232	+	p-hydroxybenzoic acid efflux pump subunit aaeB	1	0	0	0	0	0	0	0	0	0	0	0	0	0	0	0	0	0	0	0	0	0	0	0	0	0	0	0	0
CP010781.1	42029	42031	TGAACTGCACCCCGAAAGTTGGACACATTC-TTAATTGTCCAACTTTATGGGGTCAGATCA	ISAba45	two side	cds40	40810	41727	-	Matrixin family protein		NA	NA			cds41	42058	43998	-	dnaK chaperone protein DnaK	0	0	0	0	0	0	0	0	0	0	0	0	0	0	0	0	0	0	0	0	0	0	0	0	0	0	1	0	0
CP010781.1	430172	430180	CTCTGTACACGACAAATTTCACAGAACCCT-ATGAGTTATCTATTTTTGTCGTGTACAGAG	ISAba1	two side	cds395	427047	429884	-	NADH-Ubiquinone/plastoquinone (complex I)%2C various chains family protein		NA	NA			cds396	430211	431593	-	hypothetical protein	0	0	1	0	0	0	1	0	0	0	0	0	0	0	0	0	0	0	1	1	0	0	0	0	0	0	0	0	0
CP010781.1	49811	49815	GAAACCTTTGCACGAATAAACACACAAAAG-AGCAAAGGGGCTGTTTCGTGCAAAGGTCTC	ISAba23	two side		NA	NA			cds48	49284	49841	+	Peptidyl-prolyl cis-trans isomerase precursor		NA	NA			0	0	0	0	0	0	0	1	0	0	0	0	1	0	0	0	0	0	0	0	0	0	0	0	0	0	0	0	0
CP010781.1	535443	535451	CTCTGTACACGACAAATTTCACAGAACCCT-ATGAGTTATCTATTTTTGTCGTGTACAGAG	ISAba1	two side		NA	NA			cds486	534797	536707	-	ABC transporter ATP-binding protein uup		NA	NA			0	0	0	0	0	0	0	0	0	0	0	0	0	0	0	0	0	0	0	0	1	1	0	0	1	0	0	0	0
CP010781.1	541811	541819	CTGAGAGATCCCCTCATAATTTCCCCAAAG-TTTTACCAAAATCATTAGGGGATTCATCAG	ISVsa5	two side	cds491	539153	541789	+	topA DNA topoisomerase I		NA	NA			cds492	541877	542635	+	hypothetical protein	0	0	0	0	0	0	0	0	0	0	0	0	0	0	0	0	0	0	0	0	0	0	1	0	0	0	1	0	0
CP010781.1	557271	557279	CTCTGTACACGACAAAAATAGATAACTCAT-AGGGTTCTGTGAAATTTGTCGTGTACAGAG	ISAba1	two side		NA	NA			cds511	557278	558120	-	thyA thymidylate synthase		NA	NA			0	0	0	0	0	0	1	0	0	0	0	0	0	0	0	0	0	0	1	1	0	0	0	0	0	0	0	0	0
CP010781.1	562927	562935	CTCTGTACACGACAAATTTCACAGAACCCT-ATGAGTTATCTATTTTTATCGTGTACAGAG	ISAba1	two side		NA	NA			cds516	560789	562981	-	Tat (twin-arginine translocation) pathway signal sequence domain protein		NA	NA			0	0	0	0	0	0	0	0	0	1	0	0	0	0	0	0	0	0	0	0	0	0	0	0	0	0	0	0	0
CP010781.1	574422	574431	TCTGTACACGACAAAAATAGATAACTCATT-AGGGTTCTGTGAAATTTGTCGTGTACAGAG	ISAba1	two side	cds527	573673	574356	-	2OG-Fe(II) oxygenase superfamily protein		NA	NA			cds528	574461	576692	-	Catecholate siderophore receptor fiu precursor	0	0	0	0	0	0	0	0	0	0	0	0	0	0	0	0	0	0	0	0	0	0	1	0	0	0	1	0	0
CP010781.1	582198	582206	CTCTGTACACGACAAAAATAGATAACTCAT-AGGGTTCTGTGAAATTTGTCGTGTACAGAG	ISAba1	two side	cds533	581543	582097	-	hypothetical protein		NA	NA			cds534	582239	583765	-	Fumarate hydratase class I%2C anaerobic(Fumarase)	0	0	0	0	0	0	1	0	0	0	0	0	0	0	0	0	0	0	0	0	0	0	0	0	0	0	0	0	0
CP010781.1	633635	633643	CTCTGTACACGACAAAAATAGATAACTCAT-AGGGTTCTGTGAAATTTGTCGTGTACAGAG	ISAba1	two side		NA	NA			cds577	633236	635290	+	diguanylate cyclase (GGDEF) domain protein		NA	NA			0	0	0	0	0	0	0	0	0	0	1	0	0	0	0	0	0	0	0	0	0	0	0	0	0	0	0	0	0
CP010781.1	635887	635895	CTCTGTACACGACAAATTTCACAGAACCCT-ATGAGTTATCTATTTTTATCGTGTACAGAG	ISAba1	two side	cds577	633236	635290	+	diguanylate cyclase (GGDEF) domain protein		NA	NA			cds578	635899	636462	+	hypothetical protein	0	0	0	0	0	0	0	0	1	0	0	0	0	0	0	0	0	0	0	0	0	0	0	0	0	0	0	0	0
CP010781.1	6637	6645	CTCTGTACACGACAAATTTCACAGAACCCT-ATGAGTTATCTATTTTTGTCGTGTACAGAG	ISAba1	two side	cds5	5490	6497	-	hypothetical protein		NA	NA			cds6	6753	7757	-	hypothetical protein	0	1	0	1	0	0	0	0	1	0	0	0	0	0	0	0	0	0	0	0	1	1	0	0	1	0	0	0	0
CP010781.1	693940	693948	CTCTGTACACGACAAATTTCACAGAACCCT-ATGAGTTATCTATTTTTATCGTGTACAGAG	ISAba1	two side		NA	NA			cds631	693908	694318	+	ComE1		NA	NA			0	0	0	0	0	0	0	0	0	0	0	1	0	0	0	0	0	0	0	0	0	0	0	0	0	0	0	0	0
CP010781.1	735651	735655	GAGACCTTTGCACGAAACAGCCCCTTTGCT-CTTTTGTGTGTTTATTCGTGCAAAGGTTTC	ISAba23	two side	cds671	734648	735547	-	Lipoprotein vacJ precursor		NA	NA			cds672	741705	743153	+	rpoN RNA polymerase sigma-54 factor	0	0	0	0	0	0	0	1	0	0	0	0	1	0	0	0	0	0	0	0	0	0	0	0	0	0	0	0	0
CP010781.1	751231	751236	AAACCTTTGCACGAATAAACACACAAAAGT-AGCAAAGGGGCTGTTTCGTGCAAAGGTCTC	ISAba23	two side	cds679	748550	749938	-	Para-aminobenzoate synthase component 1		NA	NA			cds680	751442	752275	+	Peptidase C39 family protein	0	0	0	0	0	0	0	1	0	0	0	0	1	0	0	0	0	0	0	0	0	0	0	0	0	0	0	0	0
CP010781.1	762371	762379	CTCTGTACACGACAAATTTCACAGAACCCT-ATGAGTTATCTATTTTTGTCGTGTACAGAG	ISAba1	two side		NA	NA			cds690	762027	763478	+	Peptidase C13 family protein		NA	NA			0	0	0	0	0	0	0	0	0	0	0	0	0	0	0	0	0	1	0	0	0	0	0	0	0	0	0	0	0
CP010781.1	765427	765430	AGAGGTGGTCCCACTTGTTTGAACAACTAA-AGGAGTTGTTCAAATTTACGGATCCATCTC	ISAba14	two side		NA	NA			cds693	764753	765439	+	rpe ribulose-phosphate 3-epimerase		NA	NA			0	0	0	0	0	0	1	0	0	0	0	0	0	0	0	0	0	0	1	1	0	0	0	0	0	0	0	0	0
CP010781.1	803789	803791	GGCAGAGTAAAACTTGAAGTGCGACATAAA-AAACTGTCGCACCTCATGTTTGAATTCGCC	ISAba125	two side		NA	NA			cds727	803294	803878	+	hypothetical protein		NA	NA			0	0	0	0	0	0	0	0	0	0	0	0	0	0	0	0	0	0	0	0	0	0	0	0	0	0	0	1	0
CP010781.1	804744	804752	GGCTTTGTTGCACAAAGATTTGAAAGGCAA-CCTTTACAGATAGGTTTGTGCAACAAAGCC	ISAba12	two side	cds728	804259	804708	-	hypothetical protein		NA	NA			cds729	804995	805858	-	LysR substrate binding domain protein	1	0	0	0	0	0	0	0	0	0	0	0	0	0	0	0	0	0	0	0	0	0	0	0	0	0	0	0	0
CP010781.1	888080	888086	TGATCTGACCCCATAAAGTTGGACAATTAA-ACTGAATGTGTCCAACTTTCGGGGTGCAGT	ISAba45	two side	cds798	887407	888051	+	ATP-dependent dethiobiotin synthetase BioD 1		NA	NA			cds799	888116	889039	-	Ribosomal large subunit pseudouridine synthase B	0	0	0	0	0	0	0	0	0	0	0	0	0	0	0	0	0	0	0	0	0	0	1	0	0	0	1	0	0
CP010781.1	91992	91996	CACCTCTGTACACGACAAATTTCACAGAAC-ATGAGTTATCTATTTTTATCGTGTACAGAG	ISAba1	two side	cds84	90789	91889	-	Wza		NA	NA			cds85	92249	93523	+	Gna	0	0	0	0	0	0	0	0	0	1	0	1	0	0	0	0	0	0	0	0	0	0	0	0	0	0	0	0	0
CP010781.1	940466	940474	CTCTGTACACGACAAATTTCACAGAACCCT-ATGAGTTATCTATTTTTATCGTGTACAGAG	ISAba1	two side	cds849	939409	940290	+	hypothetical protein		NA	NA			cds850	940527	941402	+	hypothetical protein	0	0	0	0	0	0	0	0	0	0	0	0	0	0	0	0	0	0	0	0	1	1	0	0	1	0	0	0	0
CP010781.1	97668	97670	GGCGAATTCAAACATGAGGTGCGACAGTTT-TTTATGTCGCACTTCAAGTTTTACTCTGCC	ISAba125	two side		NA	NA			cds89	96839	97996	+	Wzy		NA	NA			0	0	0	0	0	0	0	0	0	0	0	0	0	0	0	0	0	0	0	0	0	0	0	0	0	1	0	0	0
CP010781.1	98384	98392	CTCTGTACACGACAAATTTCACAGAACCCT-ATGAGTTATCTATTTTTATCGTGTACAGAG	ISAba1	two side		NA	NA			cds90	98010	98945	+	Atr1		NA	NA			0	0	0	0	0	0	0	0	0	1	0	1	0	0	0	0	0	0	0	0	0	0	0	0	0	0	0	0	0
CP010781.1	98434	98443	GCTTTGTTGCACAAAGATTTAAAAGATAAC-CCTTATAGGCTAGGTTTGTGCAACAAAGCC	ISAha2	two side		NA	NA			cds90	98010	98945	+	Atr1		NA	NA			0	0	0	0	0	1	0	0	0	0	0	0	0	0	0	1	1	0	0	0	0	0	0	0	0	0	0	0	0
CP010781.1	98695	98697	GGCAGAGTAAAACTTGAAGTGCGACATAAA-AAACTGTCGCACCTCATGTTTGAATTCGCC	ISAba125	two side		NA	NA			cds90	98010	98945	+	Atr1		NA	NA			0	0	0	0	0	0	0	0	0	0	0	0	0	0	0	0	0	0	0	0	0	0	0	0	0	1	0	0	0
CP010782.1	2662	2690	ACGAGAGTGTTAGAACCCATTTAAAGTGTC-CTATAACGATTTTATTGGAGGTTTTTTGAT	ISAba32	one side	cds3641	2009	2551	-	Hypothetical protein		NA	NA			cds3642	2891	3187	+	Hypothetical protein	1	0	0	0	0	0	0	0	0	0	0	0	0	0	0	0	0	0	0	0	0	0	0	0	0	0	0	0	0
CP010782.1	472	474	GGCAGAGTAAAACTTGAAGTGCGACATAAA-AAACTGTCGCACCTCATGTTTGAATTCGCC	ISAba125	two side		NA	NA			cds3639	139	1089	+	replication initiation protein A		NA	NA			0	0	0	0	0	0	0	0	0	0	0	0	0	0	0	0	0	0	0	0	0	0	0	0	0	1	0	0	0
[truncated: 2 more columns]

## Sheet: Supplemental data 5
Supplemental data 5
List of IS insertions associated with the name, position and strand of the protein which encoding gene is disrupted by an IS insertion, for the Enterococcus faecalis genome collection of Raven et al.[11].
Chromosome	Start_Position	Stop_Position	Potential_sequence	Potential_IS	Alignment	previous_ID	previous_Start	previous_End	previous_Strand	previous_function	inside_ID	inside_Start	inside_End	inside_Strand	inside_function	next_ID	next_Start	next_End	next_Strand	next_function	ERR369938	ERR369942	ERR369943	ERR369947	ERR369949	ERR369952	ERR369953	ERR369959	ERR369960	ERR369961	ERR369970	ERR369973	ERR369984	ERR369987	ERR369989	ERR369994	ERR370002	ERR370006	ERR370009	ERR370010	ERR370014	ERR370016	ERR370017	ERR370026	ERR370027	ERR374659	ERR374667	ERR374677	ERR374684
NC_004668.1	1026726	1026735	TCAAGTCCAGACTCCTGTGTAAAATGCTAT-TTACTTTTACACAATTATACGGACTTTATC	ISEnfa4	two side		NA	NA			cds971	1025795	1027552	-	ABC transporter permease		NA	NA			0	0	0	0	0	0	0	0	0	0	0	0	0	0	0	0	0	0	0	0	0	0	0	0	0	0	0	0	0
NC_004668.1	1055469	1055497	GATAAAGTCCGTATAATTGTGTAAAAGTAA-NNNNNNNNNNNNNNNNNNNNNNNNNNNNNN	ISEnfa4	one side	cds1003	1055057	1055452	+	hypothetical protein		NA	NA			cds1004	1055638	1057059	-	hypothetical protein	0	0	0	0	0	0	0	0	0	0	0	0	0	0	0	0	0	0	0	0	0	0	0	0	0	0	0	0	0
NC_004668.1	1057230	1057234	CCTGAATAATTCATAGCTCTAAATTTAACC-GTTTCAATTAAAAAGTATGAATTATTCAGG	ISSsu5	two side	cds1004	1055638	1057059	-	hypothetical protein		NA	NA			cds1005	1057387	1060698	+	von Willebrand factor type A domain-containing protein	0	0	0	0	0	1	1	0	0	0	0	0	0	0	0	0	0	0	0	0	0	0	0	0	0	0	0	0	0
NC_004668.1	1065392	1065394	CGCGAATTGTAAAATTAAGTTAGAAAAATA-TTTTATTCTAACTTAATTTGACAAATCATA	IS6770	two side	cds1009	1065022	1065315	-	hypothetical protein		NA	NA			cds1010	1065511	1065714	+	hypothetical protein	0	0	0	0	0	0	0	0	0	0	0	0	0	0	0	0	0	0	0	0	0	0	0	0	0	0	0	0	0
NC_004668.1	1066817	1066843	NNNNNATAAAATAAAGGTTTTAGCTCTTNN-TTTTGCATTTCTCTTCTTTTTTATCCTTTT	ISLmo7	one side	cds1011	1066074	1066586	+	hypothetical protein		NA	NA			cds1012	1067396	1067701	-	hypothetical protein	0	0	0	0	0	0	0	0	0	0	0	0	0	0	0	0	0	0	0	0	0	0	0	0	0	0	0	0	0
NC_004668.1	1066825	1066843	NNNNNATAAAATAAAGGTTTTAGCTCTTNN-TTTTGCATTTCTCTTCTTTTTTATCCTTTT	ISLmo7	one side	cds1011	1066074	1066586	+	hypothetical protein		NA	NA			cds1012	1067396	1067701	-	hypothetical protein	0	0	0	0	0	0	0	0	0	0	0	0	0	0	0	0	0	1	0	0	0	0	0	0	0	0	0	0	0
NC_004668.1	1067934	1067937	GCGAATTGTAAAATTAAGTTAGAAAAATAA-TTTTATTCTAACTTAATTTGACAAATCATA	IS6770	two side	cds1012	1067396	1067701	-	hypothetical protein		NA	NA			cds1013	1068036	1070060	+	collagen adhesin protein	0	0	0	0	0	0	0	0	0	0	0	0	0	0	0	0	0	0	0	0	0	0	0	0	0	0	0	0	0
NC_004668.1	1071385	1071389	CGCCGATTGTAAAATTAAGCTAGACAAATA-AGGAATTGTCTAACTTAATTTGACAATTAA	IS1062	two side		NA	NA			cds1014	1070185	1071780	+	ABC transporter ATP-binding protein/permease		NA	NA			0	0	0	0	0	0	0	0	0	0	0	0	0	0	0	0	0	0	0	0	0	0	0	0	0	0	0	0	0
NC_004668.1	1074567	1074571	TGATTTGTCAAATTAAGTTAGAATAAAATG-TATTTTTCTAACTTAATTTTACAATTCGCG	IS6770	two side	cds1017	1073093	1074445	-	amino acid permease		NA	NA			cds1018	1074617	1074802	-	hypothetical protein	0	0	0	0	0	0	0	0	0	0	0	0	0	0	0	0	0	0	0	0	0	0	0	0	0	0	0	0	0
NC_004668.1	1107895	1107902	GATAAAGTCCGTATAATTGTGTAAAAGTAA-AGCATTTTACACAGGAGTCTGGACTTGACT	ISEnfa4	two side	cds1049	1106966	1107886	-	hypothetical protein		NA	NA			cds1050	1108026	1108172	-	hypothetical protein	0	0	0	0	0	0	0	0	0	0	0	0	0	0	0	0	0	0	0	0	0	0	0	0	0	0	0	0	0
NC_004668.1	1107984	1107992	ATAAAGTCCGTATAATTGTGTAAAAGTAAA-AGCATTTTACACAGGAGTCTGGACTTGACT	ISEnfa4	two side	cds1049	1106966	1107886	-	hypothetical protein		NA	NA			cds1050	1108026	1108172	-	hypothetical protein	0	0	0	0	0	0	0	0	0	0	0	0	0	0	0	0	0	0	0	0	0	0	0	0	0	0	0	0	0
NC_004668.1	1108029	1108036	AGTCAAGTCCAGACTCCTGTGTAAAATGCT-TTACTTTTACACAATTATACGGACTTTATC	ISEnfa4	two side		NA	NA			cds1050	1108026	1108172	-	hypothetical protein		NA	NA			0	0	0	0	0	0	0	0	0	0	0	0	0	0	0	0	0	0	0	0	0	0	0	0	0	0	0	0	0
NC_004668.1	1108111	1108118	GATAAAGTCCGTATAATTGTGTAAAAGTAA-AGCATTTTACACAGGAGTCTGGACTTGACT	ISEnfa4	two side		NA	NA			cds1050	1108026	1108172	-	hypothetical protein		NA	NA			0	0	0	0	0	0	0	0	0	0	0	0	0	0	0	0	0	0	0	0	0	0	0	0	0	0	0	0	0
NC_004668.1	1136291	1136293	TATTAATTGTCAAATTAAGTTAGACAATTC-TATTTGTCTAGCTTAATTTTACAATCGGCG	IS1062	two side		NA	NA			cds1078	1135752	1136435	+	HD domain-containing protein		NA	NA			0	0	0	0	0	0	0	0	0	0	0	0	0	0	0	0	0	0	1	0	0	0	0	0	0	0	0	0	0
NC_004668.1	1139275	1139278	CGCCGATTGTAAAATTAAGCTAGACAAATA-GGAATTGTCTAACTTAATTTGACAATTAAT	IS1062	two side		NA	NA			cds1082	1139178	1139333	+	hypothetical protein		NA	NA			0	0	0	0	0	0	0	0	0	0	0	0	0	0	0	0	0	0	1	0	0	0	0	0	0	0	0	0	0
NC_004668.1	1158953	1158964	ACCCGTGGTGCTAGTTAATTTTTTCCTAGA-TTAGGATATTAAAATTAACTAGCACCACGG	ISEfm1	two side		NA	NA			cds1105	1158931	1159596	+	aquaporin Z		NA	NA			1	0	0	0	0	0	0	0	0	0	0	0	0	0	0	0	0	0	0	0	0	0	0	0	0	0	0	0	0
NC_004668.1	116047	116054	AGTCAAGTCCAGACTCCTGTGTAAAATGCT-TTACTTTTACACAATTATACGGACTTTATC	ISEnfa4	two side		NA	NA			cds101	115686	116489	+	hypothetical protein		NA	NA			0	0	0	0	0	0	0	0	0	0	0	0	0	0	0	0	0	0	0	0	0	0	0	0	0	0	0	0	0
NC_004668.1	1168795	1168799	CGCCGATTGTAAAATTAAGCTAGACAAATA-AGGAATTGTCTAACTTAATTTGACAATTAA	IS1062	two side	cds1114	1167902	1168654	-	hypothetical protein		NA	NA			cds1115	1169090	1169359	+	hypothetical protein	0	0	0	0	0	0	0	0	0	0	0	0	0	0	0	0	0	0	1	0	0	0	0	0	0	0	0	0	0
NC_004668.1	117211	117219	AGTCAAGTCCAGACTCCTGTGTAAAATGCT-TTTACTTTTACACAATTATACGGACTTTAT	ISEnfa4	two side		NA	NA			cds102	116482	117297	+	hypothetical protein		NA	NA			0	0	0	0	0	0	0	0	0	0	0	0	0	0	0	0	0	0	0	0	0	0	0	0	0	0	0	0	0
NC_004668.1	1179044	1179046	CGCGAATTGTAAAATTAAGTTAGAAAAATA-TTTTATTCTAACTTAATTTGACAAATCATA	IS6770	two side	cds1123	1178020	1178931	-	transcriptional regulator		NA	NA			cds1124	1179209	1180861	+	acetolactate synthase	0	0	0	0	0	0	0	0	0	0	0	0	0	0	0	0	0	0	0	0	0	0	0	0	0	0	0	0	0
NC_004668.1	1181703	1181706	CGCGAATTGTAAAATTAAGTTAGAAAAATA-ATTTTATTCTAACTTAATTTGACAAATCAT	IS6770	two side	cds1125	1180873	1181577	+	alpha-acetolactate decarboxylase		NA	NA			cds1126	1181735	1182817	+	hypothetical protein	0	0	1	0	0	0	0	0	0	0	0	0	0	0	0	0	0	0	1	0	0	0	0	0	0	0	1	0	0
NC_004668.1	1181742	1181749	GAGAGTGTAAAATATTTTGTGTAAATAGAA-AATCATTTACACAAAATTATTGACGCTCCC	ISLgar5	two side		NA	NA			cds1126	1181735	1182817	+	hypothetical protein		NA	NA			0	0	0	0	0	0	0	0	0	0	0	0	0	0	0	0	0	0	0	0	0	0	0	0	0	1	0	0	0
NC_004668.1	1183709	1183711	CGCCGATTGTAAAATTAAGCTAGACAAATA-GAATTGTCTAACTTAATTTGACAATTAATA	IS1062	two side	cds1127	1182931	1183650	-	hypothetical protein		NA	NA			cds1128	1183899	1184303	+	lipoprotein	1	0	0	0	0	0	0	0	0	0	0	0	0	0	0	0	0	0	0	0	0	0	0	0	0	0	0	0	0
NC_004668.1	1188460	1188470	GGCTCTTTGTCAATAAGGACTGATGAGTTG-TTCTGATTCATCAGTCCCATAAATTATAGA	ISEfa11	two side		NA	NA			cds1133	1188310	1190049	+	adenine deaminase		NA	NA			0	0	0	0	0	0	0	0	0	0	0	0	0	0	0	0	0	0	0	0	0	0	0	0	0	0	0	0	0
NC_004668.1	1200466	1200468	CGCGAATTGTAAAATTAAGTTAGAAAAATA-TTTTATTCTAACTTAATTTGACAAATCATA	IS6770	two side		NA	NA			cds1144	1200394	1201275	+	ABC transporter permease		NA	NA			0	0	0	0	0	0	0	0	0	0	0	0	0	0	0	0	0	0	0	0	0	0	0	0	0	1	0	0	0
NC_004668.1	1211630	1211637	GGCTCTATAATTTATGGGACTGATGAATCA-CAACTCATCAGTCCTTATTGACAAAGAGCC	ISEfa11	two side	cds1151	1210660	1211625	+	LacI family sugar-binding transcriptional regulator		NA	NA			cds1152	1211658	1212188	-	hypothetical protein	0	0	0	0	0	0	0	0	0	0	0	0	0	0	0	0	0	0	0	0	0	0	0	0	0	0	0	0	0
NC_004668.1	1213256	1213263	GAGAGTGTAAAATATTTTGTGTAAATGAAA-ATTTATTTACACAAAATTATTGACGCTCCC	ISEf1	two side	cds1153	1212459	1213172	-	GntR family transcriptional regulator		NA	NA			cds1154	1213415	1214848	+	glycosyl hydrolase	0	0	0	0	0	0	0	0	0	0	0	0	0	0	0	0	0	0	0	0	0	0	0	0	0	0	0	0	1
NC_004668.1	1216230	1216238	GTCAAGTCCATAATCCTGTGTAAAATACTA-TATCTTTTACACAATTATATGGACTTTATC	IS1542	two side	cds1155	1214873	1215922	+	Gfo/Idh/MocA family oxidoreductase		NA	NA			cds1156	1216396	1216854	+	hypothetical protein	0	0	0	0	0	0	0	0	0	0	0	0	0	0	0	0	0	0	0	0	0	0	0	0	0	0	0	0	0
NC_004668.1	1217687	1217691	GAGCCGACCCCTAAAAGTTAGACCTAGAAA-TATAAAAGTCTAACTTTTTGGGGTCACTAC	ISEfa10	one side	cds1158	1217308	1217571	-	hypothetical protein		NA	NA			cds1159	1217727	1219439	-	fibronectin/fibrinogen-binding protein	0	0	0	0	0	0	0	0	0	0	0	0	0	0	1	0	0	0	0	0	0	0	0	0	0	0	0	0	0
NC_004668.1	1219567	1219571	ATTAATTGTCAAATTAAGTTAGACAATTCC-TTATTTGTCTAGCTTAATTTTACAATCGGC	IS1062	two side	cds1159	1217727	1219439	-	fibronectin/fibrinogen-binding protein		NA	NA			cds1160	1219647	1220318	+	hypothetical protein	0	0	0	0	0	0	0	0	0	0	0	0	0	0	0	0	0	0	0	0	0	0	0	0	0	0	0	0	0
NC_004668.1	1220547	1220551	CGCCGATTGTAAAATTAAGCTAGACAAATA-AGGAATTGTCTAACTTAATTTGACAATTAA	IS1062	two side	cds1161	1220382	1220489	+	hypothetical protein		NA	NA			cds1162	1221358	1222347	+	hypothetical protein	0	0	0	0	0	0	0	0	0	0	0	0	0	0	0	0	0	0	0	0	0	0	0	0	0	0	0	0	0
NC_004668.1	1224038	1224046	CGACCCCCAAAAGTTAGACCTAGAAATCTA-ATAAAAAGTCTAACTTTTTGGGGTCGCTAC	ISEnfa3	one side	cds1164	1223256	1224023	+	ABC transporter ATP-binding protein		NA	NA			cds1165	1225536	1225742	+	hypothetical protein	0	1	0	1	0	0	0	0	0	0	1	0	0	0	0	0	0	0	0	0	0	0	0	0	0	0	0	0	0
NC_004668.1	1225389	1225391	CGCCGATTGTAAAATTAAGCTAGACAAATA-GAATTGTCTAACTTAATTTGACAATTAATA	IS1062	two side	cds1164	1223256	1224023	+	ABC transporter ATP-binding protein		NA	NA			cds1165	1225536	1225742	+	hypothetical protein	0	0	0	0	0	0	0	0	0	0	0	0	0	0	0	0	0	0	0	0	0	0	0	0	0	0	0	0	0
NC_004668.1	1238117	1238123	CTGAATAATTCATACTTTTTAATTGAAACC-GGTTAAATTTAGAGCTATGAATTATTCAGG	ISSsu5	two side		NA	NA			cds1176	1237657	1239543	+	cell wall surface anchor family protein		NA	NA			0	0	0	0	0	0	0	0	0	0	0	0	0	0	0	0	0	0	0	0	0	0	0	0	0	0	0	0	0
NC_004668.1	1263677	1263681	GGATAAATGTCAATAAAGTAGACACAAAAA-AAAAACTGTCTACTTTATTAGCATACATGC	ISLmo5	one side		NA	NA			cds1205	1263456	1263716	+	hypothetical protein		NA	NA			0	0	0	0	0	0	0	0	0	0	0	0	0	0	0	0	0	0	0	0	0	0	0	0	0	0	0	0	0
NC_004668.1	1290361	1290363	TATGATTTGTCAAATTAAGTTAGAATAAAA-TATTTTTCTAACTTAATTTTACAATTCGTG	IS6770	two side	cds1227	1287651	1290287	+	permease domain-containing protein		NA	NA			cds1228	1290480	1291004	+	hypothetical protein	0	0	0	0	1	0	0	0	0	0	0	0	0	0	0	0	0	0	0	0	0	0	0	0	0	0	0	0	0
NC_004668.1	1302645	1302648	ATGATTTGTCAAATTAAGTTAGAATAAAAT-TATTTTTCTAACTTAATTTTACAATTCGCG	IS6770	two side		NA	NA			cds1236	1302049	1302993	+	ABC transporter ATP-binding protein		NA	NA			0	0	0	0	1	0	0	0	0	0	0	0	0	0	0	0	0	0	0	0	0	0	0	0	0	0	0	0	0
NC_004668.1	1302994	1303000	CCCGTGGTGCTAGTTAATTTTTTCCTAGAG-GATATTAAAATTAACTAGCACCACGGGTAA	ISEfm1	two side	cds1236	1302049	1302993	+	ABC transporter ATP-binding protein		NA	NA			cds1237	1303137	1303730	+	hypothetical protein	0	0	0	0	0	0	0	0	0	0	0	0	0	0	0	0	0	0	0	0	0	0	0	0	0	0	0	0	0
NC_004668.1	1303724	1303731	GGGAGCGTCAATAATTTTGTGTAAATGATT-TTCTATTTACACAAAATATTTTACACTCTC	ISLgar5	two side		NA	NA			cds1237	1303137	1303730	+	hypothetical protein		NA	NA			0	0	0	0	0	0	0	0	0	0	0	0	0	0	0	0	0	0	0	0	0	0	0	0	0	1	0	0	0
NC_004668.1	1303746	1303754	AGTCAAGTCCAGACTCCTGTGTAAAATGCT-TTTACTTTTACACAATTATACGGACTTTAT	ISEnfa4	two side		NA	NA			cds1238	1303739	1304452	+	ABC transporter ATP-binding protein		NA	NA			0	0	0	0	0	0	0	0	0	0	0	0	0	0	0	0	0	0	0	0	0	0	0	0	0	0	0	0	0
NC_004668.1	1305375	1305383	CCCGTGGTGCTAGTTAATTTTTTCCTAGAG-AGGATATTAAAATTAACTAGCACCACGGGT	ISEfm1	two side		NA	NA			cds1240	1305180	1306490	-	sensor histidine kinase		NA	NA			1	0	0	0	0	0	0	0	0	0	0	0	0	0	0	0	0	0	0	0	0	0	0	0	0	0	0	0	0
NC_004668.1	1305843	1305850	AGTCAAGTCCAGACTCCTGTGTAAAATGCT-TTACTTTTACACAATTATACGGACTTTATC	ISEnfa4	two side		NA	NA			cds1240	1305180	1306490	-	sensor histidine kinase		NA	NA			0	0	0	0	0	0	0	0	0	0	0	0	0	0	0	0	0	0	0	0	0	0	0	0	0	0	0	0	0
NC_004668.1	1307237	1307244	AGTCAAGTCCAGACTCCTGTGTAAAATGCT-TTACTTTTACACAATTATACGGACTTTATC	ISEnfa4	two side	cds1241	1306490	1307194	-	response regulator		NA	NA			cds1242	1307771	1308202	+	hypothetical protein	0	0	0	0	0	0	0	0	0	0	0	0	0	0	0	0	0	0	0	0	0	0	0	1	0	0	0	0	0
NC_004668.1	1307332	1307340	GTCAAGTCCAGACTCCTGTGTAAAATGCTA-TTACTTTTACACAATTATACGGACTTTATC	ISEnfa4	two side	cds1241	1306490	1307194	-	response regulator		NA	NA			cds1242	1307771	1308202	+	hypothetical protein	0	0	0	0	0	0	0	0	0	0	0	0	0	0	0	0	0	0	0	0	0	0	0	0	0	0	0	0	0
NC_004668.1	1317313	1317321	CCCGTGGTGCTAGTTAATTTTTTCCTAGAG-AGGATATTAAAATTAACTAGCACCACGGGT	ISEfm1	two side		NA	NA			cds1251	1317308	1317421	+	hypothetical protein		NA	NA			1	0	0	0	0	0	0	0	0	0	0	0	0	0	0	0	0	0	0	0	0	0	0	0	0	0	0	0	0
NC_004668.1	1317322	1317331	CCCGTGGTGCTAGTTAATTTTAATATCCTA-CTCTAGGAAAAAATTAACTAGCACCACGGG	ISEfm1	two side		NA	NA			cds1251	1317308	1317421	+	hypothetical protein		NA	NA			0	0	0	0	0	0	0	0	0	1	0	0	0	0	0	0	0	0	0	0	1	0	0	1	0	0	0	0	0
NC_004668.1	131836	131843	AGTCAAGTCCAGACTCCTGTGTAAAATGCT-TTACTTTTACACAATTATACGGACTTTATC	ISEnfa4	two side	cds115	130937	131554	+	hypothetical protein		NA	NA			cds116	132152	132727	+	hypothetical protein	0	0	0	0	0	0	0	0	0	0	0	0	0	0	0	0	0	0	0	0	0	0	0	0	0	0	0	0	0
NC_004668.1	1322729	1322736	GAGAGTGTAAAATATTTTGTGTAAATGAAT-AGTTATTTACACAAAATTATTGACGCTCCC	ISEfm2	two side		NA	NA			cds1255	1322627	1323208	+	hypothetical protein		NA	NA			0	0	0	0	0	0	0	0	0	0	0	0	0	0	0	1	0	0	0	0	0	0	0	0	0	0	0	0	0
NC_004668.1	1332242	1332248	ACGGCTCTTTGTCAATAAGGACTGATGAGT-TGATTCATCAGTCCCATAAATTATAGAGCC	ISEfa11	two side	cds1261	1330757	1332163	+	dihydrolipoamide dehydrogenase		NA	NA			cds1262	1332276	1333262	-	AraC family transcriptional regulator	0	0	0	0	0	0	0	0	0	0	0	0	0	0	0	0	0	0	0	0	0	0	0	0	0	0	0	0	0
NC_004668.1	1337504	1337523	NNNNNNNNNNNNNNNNNNNNNNNNNNNNNN-CATAAAAAGAGCTAGACATTTAAGCAAAAA	ISChh1	one side	cds1267	1336711	1337478	+	hypothetical protein		NA	NA			cds1268	1337551	1338702	-	hydroxymethylglutaryl-CoA synthase	0	0	0	0	0	1	1	0	0	0	0	1	0	1	0	0	0	0	0	0	0	0	0	0	0	0	0	0	0
NC_004668.1	1343695	1343697	CGCCGATTGTAAAATTAAGCTAGACAAATA-GAATTGTCTAACTTAATTTGACAATTAATA	IS1062	two side	cds1271	1342388	1343467	-	hypothetical protein		NA	NA			cds1272	1343749	1343949	-	cold-shock domain-contain protein	0	0	0	0	0	0	0	0	0	0	0	0	0	0	0	0	0	0	0	0	0	0	0	0	0	0	0	0	0
NC_004668.1	1354623	1354630	GATAAAGTCCGTATAATTGTGTAAAAGTAA-AGCATTTTACACAGGAGTCTGGACTTGACT	ISEnfa4	two side	cds1282	1353068	1354417	+	DEAD/DEAH box helicase		NA	NA			cds1283	1354964	1355647	+	transcriptional regulator	0	0	0	0	0	0	0	0	0	0	0	0	0	0	0	0	0	0	0	0	0	0	0	0	0	0	0	0	0
NC_004668.1	1354623	1354632	TCAAGTCCAGACTCCTGTGTAAAATGCTAT-TTACTTTTACACAATTATACGGACTTTATC	ISEnfa4	two side	cds1282	1353068	1354417	+	DEAD/DEAH box helicase		NA	NA			cds1283	1354964	1355647	+	transcriptional regulator	0	0	0	0	0	0	0	0	0	0	0	0	0	0	0	0	0	0	0	0	0	0	0	0	0	0	0	0	0
NC_004668.1	1354653	1354660	AGTCAAGTCCAGACTCCTGTGTAAAATGCT-TTACTTTTACACAATTATACGGACTTTATC	ISEnfa4	two side	cds1282	1353068	1354417	+	DEAD/DEAH box helicase		NA	NA			cds1283	1354964	1355647	+	transcriptional regulator	0	0	0	0	0	0	0	0	0	0	0	0	0	0	0	0	0	0	0	0	1	0	0	0	0	0	0	0	0
NC_004668.1	1354798	1354801	CGCGAATTGTAAAATTAAGTTAGAAAAATA-ATTTTATTCTAACTTAATTTGACAAATCAT	IS6770	two side	cds1282	1353068	1354417	+	DEAD/DEAH box helicase		NA	NA			cds1283	1354964	1355647	+	transcriptional regulator	1	0	0	0	0	0	0	0	0	0	0	0	0	0	0	0	0	0	0	0	0	0	0	0	1	0	0	0	0
NC_004668.1	1375430	1375432	CGCCGATTGTAAAATTAAGCTAGACAAATA-GAATTGTCTAACTTAATTTAACAATTAATA	IS1062	two side		NA	NA			cds1301	1374460	1375431	+	molybdenum cofactor biosynthesis family protein		NA	NA			1	0	0	0	1	0	0	0	0	0	0	0	0	0	0	0	0	0	0	0	0	0	0	0	0	0	0	0	0
NC_004668.1	1380327	1380333	CGCCGATTGTAAAATTAAGCTAGACAAATA-GAGGAATTGTCTAACTTAATTTGACAATTA	IS1062	two side	cds1306	1380152	1380244	-	hypothetical protein		NA	NA			cds1307	1380424	1380867	+	hypothetical protein	0	0	0	0	0	0	0	0	0	0	0	0	0	0	0	0	0	0	0	0	0	0	0	0	0	0	0	0	0
NC_004668.1	1380328	1380333	CGCCGATTGTAAAATTAAGCTAGACAAATA-GAGGAATTGTCTAACTTAATTTGACAATTA	IS1062	two side	cds1306	1380152	1380244	-	hypothetical protein		NA	NA			cds1307	1380424	1380867	+	hypothetical protein	0	0	0	0	0	0	0	0	0	0	0	0	0	0	0	0	0	0	0	0	0	0	0	0	0	0	0	0	0
NC_004668.1	1389498	1389505	GGTTCTGTTGCAAAGTTTCCGATAAGCTCA-ATGACCTTTTTGAGACTTTGCAACAGAACC	ISEnfa1	two side		NA	NA			cds1315	1388989	1389987	-	LacI family sugar-binding transcriptional regulator		NA	NA			0	0	0	0	0	0	0	0	0	0	0	0	0	0	0	0	0	0	0	0	0	0	0	0	0	0	0	0	0
NC_004668.1	1393761	1393763	TATTAATTGTCAAATTAAGTTAGACAATTC-TATTTGTCTAGCTTAATTTTACAATCGGCG	IS1062	two side		NA	NA			cds1318	1392319	1393767	+	ABC-F type ribosomal protection protein		NA	NA			0	0	0	0	0	0	0	0	0	0	0	0	0	0	0	0	0	0	0	0	0	0	0	0	0	0	0	0	0
NC_004668.1	1398466	1398475	ATAAAGTCCATATAATTGTGTAAAAGATAA-TAGTATTTTACACAGGATTATGGACTTGAC	IS1542	two side		NA	NA			cds1322	1398097	1399323	-	phage integrase family site specific recombinase		NA	NA			0	0	0	0	0	0	0	0	0	0	0	0	0	0	0	0	0	0	0	0	0	0	0	0	0	0	0	0	0
NC_004668.1	1398756	1398763	AGTCAAGTCCATAATCCTGTGTAAAATACT-TATCTTTTACACAATTATATGGACTTTATC	IS1542	two side		NA	NA			cds1322	1398097	1399323	-	phage integrase family site specific recombinase		NA	NA			0	0	0	0	0	0	0	0	0	0	0	0	0	0	0	0	0	0	0	0	0	0	0	0	0	0	0	0	0
NC_004668.1	1447214	1447216	TATGATTTGTCAAATTAAGTTAGAATAAAA-TATTTTTCTAACTTAATTTTACAATTCGCG	IS6770	two side	cds1396	1446662	1447105	-	flavoprotein NrdI		NA	NA			cds1397	1447477	1447800	+	V-type ATPase subunit F	0	0	0	0	0	0	0	0	0	0	0	0	0	0	0	0	0	0	0	0	0	0	0	0	0	0	0	0	0
NC_004668.1	1462887	1462894	CCCGTGGTGCTAGTTAATTTTAATATCCTA-TCTAGGAAAAAATTAACTAGCACCACGGGT	ISEfm1	two side	cds1411	1462117	1462650	-	hypothetical protein		NA	NA			cds1412	1462937	1463320	+	hypothetical protein	0	0	0	0	0	0	0	0	0	0	0	0	0	0	0	0	0	0	0	0	0	0	0	0	0	0	0	0	0
NC_004668.1	1465708	1465710	TATGATTTGTCAAATTAAGTTAGAATAAAA-TATTTTTCTAACTTAATTTTACAATTCGCG	IS6770	two side		NA	NA			cds1416	1465241	1466305	+	mandelate racemase/muconate lactonizing enzyme family protein		NA	NA			0	0	0	0	0	0	0	0	0	0	0	0	0	0	0	0	0	0	0	0	0	0	0	0	0	0	0	0	0
NC_004668.1	1472710	1472717	GATAAAGTCCGTATAATTGTGTAAAAGTAA-AGCATTTTACACAGGAGTCTGGACTTGACT	ISEnfa4	two side		NA	NA			cds1421	1472638	1472784	+	hypothetical protein		NA	NA			0	0	0	0	0	0	0	0	0	0	0	0	0	0	0	0	0	0	0	0	0	0	0	0	0	0	0	0	0
NC_004668.1	1484180	1484183	TATTAATTGTCAAATTAAGTTAGACAATTC-TTATTTGTCTAGCTTAATTTTACAATCGGC	IS1062	two side	cds1429	1483070	1484080	-	glyceraldehyde 3-phosphate dehydrogenase		NA	NA			cds1430	1484374	1485684	+	GTPase ObgE	0	0	0	0	0	0	0	0	0	0	0	0	0	0	0	0	0	0	0	0	0	0	0	0	0	0	0	0	0
NC_004668.1	1485771	1485774	ATGATTTGTCAAATTAAGTTAGAATAAAAT-TATTTTTCTAACTTAATTTTACAATTCGCG	IS6770	two side	cds1430	1484374	1485684	+	GTPase ObgE		NA	NA			cds1431	1485823	1486125	+	hypothetical protein	0	0	0	0	1	0	0	0	0	0	0	0	0	0	0	0	0	0	0	0	0	0	0	0	0	0	0	0	0
NC_004668.1	1487575	1487582	GATAAAGTCCGTATAATTGTGTAAAAGTAA-AGCATTTTACACAGGAGTCTGGACTTGACT	ISEnfa4	two side	cds1432	1486152	1487450	+	PTS system transporter subunit IIC		NA	NA			cds1433	1487675	1488214	+	TetR family transcriptional regulator	0	0	0	0	0	0	0	0	0	0	0	0	0	0	0	0	0	0	0	0	0	0	0	0	0	0	0	0	0
NC_004668.1	1488051	1488053	CGCCGATTGTAAAATTAAGCTAGACAAATA-GAATTGTCTAACTTAATTTGACAATTAATA	IS1062	two side		NA	NA			cds1433	1487675	1488214	+	TetR family transcriptional regulator		NA	NA			0	0	0	0	0	0	0	0	0	0	0	0	0	0	0	0	0	0	0	0	0	0	0	0	0	0	0	0	0
NC_004668.1	1490779	1490782	CGCCGATTGTAAAATTAAGCTAGACAAATA-GGAATTGTCTAACTTAATTTGACAATTAAT	IS1062	two side		NA	NA			cds1437	1489706	1490797	+	hypothetical protein		NA	NA			0	0	0	0	0	0	0	0	0	0	0	0	0	0	0	0	0	0	0	0	0	0	0	0	0	0	0	0	0
NC_004668.1	1491912	1491922	CCGTGGTGCTAGTTAATTTTTTCCTAGAGG-TAGGATATTAAAATTAACTAGCACCACGGG	ISEfm1	two side		NA	NA			cds1438	1490992	1491921	+	hypothetical protein		NA	NA			0	0	0	0	0	0	0	0	0	0	0	0	0	0	0	0	0	0	0	0	0	0	0	0	0	0	0	0	0
NC_004668.1	1523696	1523700	CGCGAATTGTAAAATTAAGTTAGAAAAATA-CATTTTATTCTAACTTAATTTGACAAATCA	IS6770	two side	cds1471	1522806	1523654	+	DegV family protein		NA	NA			cds1472	1523848	1524042	+	hypothetical protein	1	0	0	0	0	0	0	0	0	0	0	0	0	0	0	0	0	0	0	0	0	0	0	0	0	0	0	0	0
NC_004668.1	1541945	1541947	CGCGAATTGTAAAATTAAGTTAGAAAAATA-TTTTATTCTAACTTAATTTGACAAATCATA	IS6770	two side		NA	NA			cds1488	1541465	1541965	+	acetyltransferase		NA	NA			0	0	0	0	0	0	0	0	0	0	0	0	0	0	0	0	0	0	0	0	0	0	0	0	0	0	0	0	0
NC_004668.1	1547599	1547606	GATAAAGTCCGTATAATTGTGTAAAAGTAA-AGCATTTTACACAGGAGTCTGGACTTGACT	ISEnfa4	two side	cds1494	1547130	1547555	+	MutT/nudix family protein		NA	NA			cds1495	1547695	1548705	+	lipoprotein	0	0	0	0	0	0	0	0	0	0	0	0	0	0	0	0	0	0	0	0	1	0	0	0	0	0	0	0	0
NC_004668.1	1553392	1553396	CGCGAATTGTAAAATTAAGTTAGAAAAATA-CATTTTATTCTAACTTAATTTGACAAATCA	IS6770	two side		NA	NA			cds1499	1553377	1555305	-	PTS system transporter subunit IIABC		NA	NA			0	0	0	0	0	0	0	0	0	0	0	0	0	0	0	0	0	0	0	0	0	0	0	0	0	0	0	0	0
NC_004668.1	1555614	1555616	CGCGAATTGTAAAATTAAGTTAGAAAAATA-TTTTATTCTAACTTAATTTGACAAATCATA	IS6770	two side		NA	NA			cds1500	1555322	1556995	-	glycosyl hydrolase		NA	NA			0	0	0	0	1	0	0	0	0	0	0	0	0	0	0	0	0	0	0	0	0	0	0	0	0	0	0	0	0
NC_004668.1	1556615	1556617	CGCGAATTGTAAAATTAAGTTAGAAAAATA-TTTTATTCTAACTTAATTTGACAAATCATA	IS6770	two side		NA	NA			cds1500	1555322	1556995	-	glycosyl hydrolase		NA	NA			0	0	0	0	0	0	0	0	0	0	0	0	0	0	0	0	0	0	0	0	0	0	0	0	0	0	0	0	0
NC_004668.1	155677	155684	GATAAAGTCCGTATAATTGTGTAAAAGTAA-AGCATTTTACACAGGAGTCTGGACTTGACT	ISEnfa4	two side	cds145	155385	155603	-	hypothetical protein		NA	NA			cds146	155767	158274	+	conjugal transfer protein	0	0	0	0	0	0	0	0	0	0	0	0	0	0	0	0	0	0	0	0	0	0	0	0	0	0	0	0	0
NC_004668.1	1594160	1594169	TCAAGTCCAGACTCCTGTGTAAAATGCTAT-TTACTTTTACACAATTATACGGACTTTATC	ISEnfa4	two side		NA	NA			cds1533	1593180	1594187	-	iron ABC transporter permease		NA	NA			0	0	0	0	0	0	0	0	0	0	0	0	0	0	0	0	0	0	0	0	0	0	0	0	0	0	0	0	0
NC_004668.1	1606156	1606158	TATGATTTGTCAAATTAAGTTAGAATAAAA-TATTTTTCTAACTTAATTTTACAATTCGCG	IS6770	two side		NA	NA			cds1544	1605604	1606467	-	DNA processing protein DprA		NA	NA			0	0	0	0	1	0	0	0	0	0	0	0	0	0	0	0	0	0	0	0	0	0	0	0	0	0	0	0	0
NC_004668.1	1606158	1606158	TATGATTTGTCAAATTAAGTTAGAATAAAA-TATTTTTCTAACTTAATTTTACAATTCGCG	IS6770	two side		NA	NA			cds1544	1605604	1606467	-	DNA processing protein DprA		NA	NA			0	0	0	0	0	0	0	0	0	0	0	0	0	0	0	0	0	0	0	0	0	0	0	0	1	0	0	0	0
NC_004668.1	1608849	1608856	GGTTCTGTTGCAAAGTTTTAAATAAAGAAT-ATAGTAGATTTAAAACTTTGCAACAGAACC	IS1216E	two side		NA	NA			cds1547	1608424	1609365	-	2-dehydropantoate 2-reductase		NA	NA			0	0	0	0	0	0	0	0	0	0	0	0	0	0	0	0	0	0	0	0	0	0	0	0	0	0	0	0	0
NC_004668.1	1618583	1618590	AGTCAAGTCCAGACTCCTGTGTAAAATGCT-TTACTTTTACACAATTATACGGACTTTATC	ISEnfa4	two side	cds1555	1617486	1618307	-	branched-chain phosphotransacylase		NA	NA			cds1556	1618590	1619624	+	hypothetical protein	0	0	0	0	0	0	0	0	0	0	0	0	0	0	0	0	0	0	0	0	0	0	0	0	0	0	0	0	0
NC_004668.1	1620452	1620458	GCCGATTGTAAAATTAAGCTAGACAAATAA-GAGGAATTGTCTAACTTAATTTGACAATTA	IS1062	two side	cds1557	1619684	1620406	-	hypothetical protein		NA	NA			cds1558	1620511	1621209	-	hypothetical protein	0	0	0	0	0	0	0	0	0	0	0	0	0	0	0	0	0	0	0	0	0	0	0	0	0	0	0	0	0
NC_004668.1	1627487	1627490	GCGAATTGTAAAATTAAGTTAGAAAAATAA-TTTTATTCTAACTTAATTTGACAAATCATA	IS6770	two side		NA	NA			cds1565	1626822	1627502	-	ABC transporter ATP-binding protein		NA	NA			0	0	0	0	0	0	0	0	0	0	0	0	1	0	0	0	0	0	0	0	0	0	0	0	0	0	0	0	1
NC_004668.1	1628420	1628424	GCGAATTGTAAAATTAAGTTAGAAAAATAA-ATTTTATTCTAACTTAATTTGACAAATCAT	IS6770	two side		NA	NA			cds1566	1627695	1628426	-	hypothetical protein		NA	NA			0	0	0	0	0	0	0	0	0	0	0	0	0	0	0	0	0	0	0	0	0	0	0	0	0	0	0	0	0
NC_004668.1	1629245	1629251	AATTGTCAAATTAAGTTAGACAATTCCTCT-TATTTGTCTAGCTTAATTTTACAATCGGCG	IS1062	two side		NA	NA			cds1567	1628428	1629282	-	ABC transporter ATP-binding protein		NA	NA			0	0	0	0	0	0	0	0	0	0	0	0	0	0	0	0	0	0	0	0	0	0	0	0	0	0	0	0	0
NC_004668.1	1698431	1698438	GGCTCTATAATTTATGGGACTGATGAATCA-CAACTCATCAGTCCTTATTGACAAAGAGCC	ISEfa11	two side	cds1637	1697460	1698422	+	endo/excinuclease amino terminal domain-containing protein		NA	NA			cds1638	1698458	1698814	-	hypothetical protein	0	0	0	0	0	0	0	0	0	0	0	0	0	0	0	0	0	0	0	0	0	0	0	0	0	0	0	0	0
NC_004668.1	1706244	1706250	TAGTGACCCCAAAAAGTTAGACTTTTTATA-ATTTCTAGGTCTAACTTTTGGGGGTCGGCT	ISEfa10	one side	cds1646	1705237	1706091	-	phosphate ABC transporter substrate-binding protein		NA	NA			cds1647	1706267	1707151	-	cell division ABC transporter permease FtsX	0	0	0	0	0	0	0	0	0	0	0	0	0	0	0	0	0	0	0	0	0	0	0	0	0	0	0	0	0
NC_004668.1	1732905	1732909	TGGATAGGCTACAATTAACTAGACAGAAAA-AAAATTTGTCAAAAAAACTGTTGCCATTCC	IS1485	two side		NA	NA			cds1673	1732060	1732926	-	hypothetical protein		NA	NA			0	0	0	0	0	0	0	0	0	0	0	0	0	0	0	0	0	0	0	0	0	0	0	0	0	0	0	0	0
NC_004668.1	1755591	1755598	AGTCAAGTCCAGACTCCTGTGTAAAATGCT-TTACTTTTACACAATTATACGGACTTTATC	ISEnfa4	two side	cds1693	1754616	1755461	-	general stress protein A		NA	NA			cds1694	1755766	1756005	-	hypothetical protein	0	0	0	0	0	0	0	0	0	0	0	0	0	0	0	0	0	0	0	0	0	0	0	0	0	0	0	0	0
NC_004668.1	1755595	1755598	AGTCAAGTCCAGACTCCTGTGTAAAATGCT-TTACTTTTACACAATTATACGGACTTTATC	ISEnfa4	two side	cds1693	1754616	1755461	-	general stress protein A		NA	NA			cds1694	1755766	1756005	-	hypothetical protein	0	0	0	0	0	0	0	0	0	0	0	0	0	0	0	0	0	0	0	0	0	0	0	0	0	0	0	0	0
NC_004668.1	1755601	1755609	GATAAAGTCCGTATAATTGTGTAAAAGTAA-TAGCATTTTACACAGGAGTCTGGACTTGAC	ISEnfa4	two side	cds1693	1754616	1755461	-	general stress protein A		NA	NA			cds1694	1755766	1756005	-	hypothetical protein	0	0	0	0	0	0	0	0	0	0	0	0	0	0	0	0	0	0	0	0	0	0	0	0	0	0	0	0	0
NC_004668.1	1755611	1755618	GAGAGTGTAAAATATTTTGTGTAAATGAAA-ATTTATTTACACAAAATTATTGACGCTCCC	ISEf1	two side	cds1693	1754616	1755461	-	general stress protein A		NA	NA			cds1694	1755766	1756005	-	hypothetical protein	0	0	0	0	0	0	0	0	0	0	0	0	0	0	0	0	0	0	0	0	0	0	0	0	0	0	0	0	0
NC_004668.1	1755632	1755639	GATAAAGTCCGTATAATTGTGTAAAAGTAA-AGCATTTTACACAGGAGTCTGGACTTGACT	ISEnfa4	two side	cds1693	1754616	1755461	-	general stress protein A		NA	NA			cds1694	1755766	1756005	-	hypothetical protein	0	0	0	0	0	0	0	0	0	0	0	0	0	0	0	0	0	0	0	0	0	0	0	0	0	0	0	0	0
NC_004668.1	1755643	1755650	GATAAAGTCCATATAATTGTGTAAAAGATA-AGTATTTTACACAGGATTATGGACTTGACT	IS1542	two side	cds1693	1754616	1755461	-	general stress protein A		NA	NA			cds1694	1755766	1756005	-	hypothetical protein	0	0	0	0	0	0	0	1	0	0	0	0	0	0	0	0	0	0	0	0	0	0	0	0	0	0	0	0	0
NC_004668.1	1755644	1755651	GATAAAGTCCGTATAATTGTGTAAAAGTAA-AGCATTTTACACAGGAGTCTGGACTTGACT	ISEnfa4	two side	cds1693	1754616	1755461	-	general stress protein A		NA	NA			cds1694	1755766	1756005	-	hypothetical protein	0	0	0	0	0	0	0	0	0	0	0	0	0	0	0	0	0	0	0	0	1	0	0	0	0	0	0	0	0
NC_004668.1	1757795	1757798	CGCGAATTGTAAAATTAAGTTAGAAAAATA-ATTTTATTCTAACTTAATTTGACAAATCAT	IS6770	two side		NA	NA			cds1695	1755962	1758022	-	sulfatase		NA	NA			0	0	0	0	0	0	0	0	0	0	0	0	0	0	0	0	0	0	0	0	0	0	0	0	0	0	0	0	0
NC_004668.1	1757819	1757826	GATAAAGTCCGTATAATTGTGTAAAAGTAA-AGCATTTTACACAGGAGTCTGGACTTGACT	ISEnfa4	two side		NA	NA			cds1695	1755962	1758022	-	sulfatase		NA	NA			0	0	0	0	0	0	0	0	0	0	0	0	0	0	0	0	0	0	0	0	0	0	0	0	0	0	0	0	0
NC_004668.1	1759585	1759587	CGCCGATTGTAAAATTAAGCTAGACAAATA-ATTTTGTCTAGCTTAATTTGACAAATCAAA	IS1062	one side	cds1696	1758064	1759473	-	drug resistance transporter EmrB/QacA family protein		NA	NA			cds1697	1759834	1760688	-	LysR family transcriptional regulator	0	0	0	0	0	0	0	0	0	0	0	0	0	0	0	0	0	0	0	0	0	0	0	0	0	0	0	0	0
NC_004668.1	1760710	1760713	ATTAATTGTCAAATTAAGTTAGACAATTCC-TATTTGTCTAGCTTAATTTTACAATCGGCG	IS1062	two side	cds1697	1759834	1760688	-	LysR family transcriptional regulator		NA	NA			cds1698	1761080	1761910	+	hypothetical protein	0	0	0	0	0	0	0	0	0	0	0	0	0	0	0	0	0	0	0	0	0	0	0	0	0	0	0	0	0
NC_004668.1	1765393	1765400	AGTCAAGTCCAGACTCCTGTGTAAAATGCT-TTACTTTTACACAATTATACGGACTTTATC	ISEnfa4	two side		NA	NA			cds1701	1764728	1766071	-	histidine kinase		NA	NA			0	0	0	0	0	0	0	0	0	0	0	0	0	0	0	0	0	0	0	0	0	0	0	0	0	0	0	0	0
NC_004668.1	1776003	1776010	GGGAGCGTCAATAATTTTGTGTAAATAAAT-TTTCATTTACACAAAATATTTTACACTCTC	ISEf1	two side	cds1705	1770075	1775675	-	glycosyl hydrolase family protein		NA	NA			cds1706	1776206	1776592	-	hypothetical protein	0	0	0	0	0	0	0	0	0	0	0	0	0	0	0	0	0	0	0	0	0	0	0	0	0	0	0	0	0
NC_004668.1	1779981	1779988	AGTCAAGTCCAGACTCCTGTGTAAAATGCT-TTACTTTTACACAATTATACGGACTTTATC	ISEnfa4	two side	cds1709	1779175	1779885	+	glycerol uptake facilitator protein		NA	NA			cds1710	1780089	1780931	-	PTS system transporter subunit IID	0	0	0	0	0	0	0	0	0	0	0	0	0	0	0	0	0	0	0	0	0	0	0	0	0	0	0	0	0
NC_004668.1	1792329	1792336	GATAAAGTCCGTATAATTGTGTAAAAGTAA-AGCATTTTACACAGGAGTCTGGACTTGACT	ISEnfa4	two side	cds1721	1791454	1791870	-	hypothetical protein		NA	NA			cds1722	1792785	1792886	+	hypothetical protein	0	0	0	0	0	0	0	0	0	0	0	0	0	0	0	0	0	0	0	0	0	0	0	0	0	0	0	0	0
NC_004668.1	1794576	1794583	GAGAGTGTAAAATATTTTGTGTAAATAGAA-AATCATTTACACAAAATTATTGACGCTCCC	ISLgar5	two side		NA	NA			cds1724	1794309	1794620	-	hypothetical protein		NA	NA			0	0	0	0	0	0	0	0	0	0	0	0	0	0	0	0	0	0	0	0	0	0	0	0	0	0	0	0	0
NC_004668.1	1799112	1799119	GAGAGTGTAAAATATTTTGTGTAAATGAAA-ATTTATTTACACAAAATTATTGACGCTCCC	ISEf1	two side	cds1727	1796177	1798012	-	glycosyl hydrolase		NA	NA			cds1728	1799584	1799808	+	hypothetical protein	0	0	0	0	0	0	0	0	0	0	0	0	0	0	0	0	0	0	0	0	0	0	0	0	0	0	0	0	1
NC_004668.1	1799769	1799771	TGGAATGGCAACAGTTTTTTTGACAAATTT-TTTTCTGTCTAGTTAATTGTAGCCTATCCA	IS1485	two side		NA	NA			cds1728	1799584	1799808	+	hypothetical protein		NA	NA			0	0	0	0	0	0	0	0	0	0	0	0	0	0	0	0	0	0	0	0	0	0	0	0	0	0	0	0	1
NC_004668.1	1801419	1801457	NTTTTGGTGCTAAAAAGCACCGAAAATNNN-CAACTCATCAGTCCTTATTGACAAAGAGCC	ISEfa11	one side	cds1729	1800063	1801355	-	IS256 family transposase		NA	NA			cds1730	1804204	1804599	-	aspartate alpha-decarboxylase	0	0	0	0	0	0	0	0	0	0	0	0	0	0	0	0	0	0	0	0	0	0	0	0	0	0	0	0	0
NC_004668.1	1801516	1801515	CAGAATTAGGCAGAAGTCGCCCATCCTCTA-TCAGGTTTAGCTAAGTGGTGAGTAGTTCAC	ISEfa4	two side	cds1729	1800063	1801355	-	IS256 family transposase		NA	NA			cds1730	1804204	1804599	-	aspartate alpha-decarboxylase	0	0	0	0	0	0	0	0	0	0	0	0	0	0	0	0	0	0	0	0	0	0	0	0	0	0	0	0	0
NC_004668.1	1801604	1801611	AGTCAAGTCCATAATCCTGTGTAAAATACT-TATCTTTTACACAATTATATGGACTTTATC	IS1542	two side	cds1729	1800063	1801355	-	IS256 family transposase		NA	NA			cds1730	1804204	1804599	-	aspartate alpha-decarboxylase	0	0	0	0	0	0	0	0	0	0	0	0	0	0	0	0	0	0	0	0	0	0	0	0	0	0	0	0	0
NC_004668.1	1802419	1802418	AATCATTCAATTACGCTGCCTCTCCAGAGG-ATAGACCTCAAAGGTCTAATAAACCGATCA	ISEfa8	one side	cds1729	1800063	1801355	-	IS256 family transposase		NA	NA			cds1730	1804204	1804599	-	aspartate alpha-decarboxylase	0	0	0	0	0	0	0	0	0	0	0	0	0	0	0	0	0	0	0	0	0	0	0	0	0	0	0	0	0
NC_004668.1	1804928	1804930	TGGAATGGCAACAGTTTTTTTGACAAATTT-TTTTCTGTCTAGTTAATTGTAGCCTATCCA	IS1485	two side		NA	NA			cds1731	1804612	1805460	-	pantoate--beta-alanine ligase		NA	NA			0	0	0	0	0	0	0	0	0	0	0	0	1	0	0	0	0	0	0	0	0	0	0	0	0	0	0	0	0
NC_004668.1	1805577	1805579	TGGATAGGCTACAATTAACTAGACAGAAAA-AAATTTGTCAAAAAAACTGTTGCCATTCCA	IS1485	two side		NA	NA			cds1732	1805475	1806302	-	3-methyl-2-oxobutanoate hydroxymethyltransferase		NA	NA			0	0	0	0	0	0	0	1	0	1	0	0	0	0	0	0	0	0	0	0	1	0	0	0	0	0	0	0	0
NC_004668.1	1806756	1806758	CGCGAATTGTAAAATTAAGTTAGAAAAATA-TTTTATTCTAACTTAATTTGACAAATCATA	IS6770	two side		NA	NA			cds1733	1806314	1807159	-	hypothetical protein		NA	NA			0	0	0	0	0	0	0	0	0	0	0	0	0	0	0	0	0	0	0	0	0	0	0	0	0	0	0	0	0
NC_004668.1	1807250	1807258	GTCAAGTCCAGACTCCTGTGTAAAATGCTA-TTACTTTTACACAATTATACGGACTTTATC	ISEnfa4	two side	cds1733	1806314	1807159	-	hypothetical protein		NA	NA			cds1734	1808906	1810225	-	sensor histidine kinase	0	0	0	0	0	0	0	0	0	0	0	0	0	0	0	0	0	0	0	0	0	0	0	0	0	0	0	0	0
NC_004668.1	1809522	1809529	GATAAAGTCCGTATAATTGTGTAAAAGTAA-AGCATTTTACACAGGAGTCTGGACTTGACT	ISEnfa4	two side		NA	NA			cds1734	1808906	1810225	-	sensor histidine kinase		NA	NA			0	0	0	0	0	0	0	0	0	0	0	0	0	0	0	0	0	0	0	0	0	0	0	0	0	0	0	0	0
NC_004668.1	1810110	1810117	GATAAAGTCCGTATAATTGTGTAAAAGTAA-AGCATTTTACACAGGAGTCTGGACTTGACT	ISEnfa4	two side		NA	NA			cds1734	1808906	1810225	-	sensor histidine kinase		NA	NA			0	0	0	0	0	0	0	0	0	0	0	0	0	0	0	0	0	0	0	0	0	0	0	0	0	0	0	0	0
NC_004668.1	1810213	1810220	GGGAGCGTCAATAATTTTGTGTAAATAAAT-TTTCATTTACACAAAATATTTTACACTCTC	ISEf1	two side		NA	NA			cds1734	1808906	1810225	-	sensor histidine kinase		NA	NA			0	0	0	0	0	0	0	0	0	0	0	0	0	0	0	0	0	0	0	0	0	0	0	0	0	0	0	0	1
NC_004668.1	1811248	1811247	AAGGCGTTCAAGCGCAGTTTATTAAAGGAA-AACCGTTCGGTTGTTACTGAATGATGTGTC	IS1476	one side	cds1735	1810222	1810875	-	DNA-binding response regulator		NA	NA			cds1736	1812446	1813822	-	permease	0	0	0	0	0	0	0	0	0	0	0	0	0	0	0	0	0	0	0	0	0	0	0	0	0	0	0	0	0
NC_004668.1	1814145	1814152	AGTCAAGTCCAGACTCCTGTGTAAAATGCT-TTACTTTTACACAATTATACGGACTTTATC	ISEnfa4	two side		NA	NA			cds1737	1813822	1814478	-	ABC transporter ATP-binding protein		NA	NA			0	0	0	0	0	0	0	0	0	0	0	0	0	0	0	0	0	0	0	0	0	0	0	0	0	0	0	0	0
NC_004668.1	1814238	1814245	AGTCAAGTCCAGACTCCTGTGTAAAATGCT-TTACTTTTACACAATTATACGGACTTTATC	ISEnfa4	two side		NA	NA			cds1737	1813822	1814478	-	ABC transporter ATP-binding protein		NA	NA			0	0	0	0	0	0	0	0	0	0	0	0	0	0	0	0	0	0	0	0	0	0	0	0	0	0	0	0	0
NC_004668.1	1817972	1818017	TGGATAGGCTACAATTAACTAGACAGAAAA-AAATTTGTCAAAAAAACTGTTGCCATTCCA	IS1485	two side	cds1740	1817314	1817724	-	hypothetical protein		NA	NA			cds1741	1818555	1819745	+	IS256 family transposase	0	0	0	0	0	0	0	0	0	0	0	0	0	0	0	0	0	0	0	0	0	0	0	0	0	0	0	0	0
NC_004668.1	1818015	1818017	TGGATAGGCTACAATTAACTAGACAGAAAA-AAATTTGTCAAAAAAACTGTTGCCATTCCA	IS1485	two side	cds1740	1817314	1817724	-	hypothetical protein		NA	NA			cds1741	1818555	1819745	+	IS256 family transposase	0	0	0	0	0	0	0	1	0	1	0	0	0	0	0	0	0	0	0	0	1	0	0	1	0	0	0	0	0
NC_004668.1	1819819	1819826	GATAAAGTCCGTATAATTGTGTAAAAGTAA-AGCATTTTACACAGGAGTCTGGACTTGACT	ISEnfa4	two side	cds1741	1818555	1819745	+	IS256 family transposase		NA	NA			cds1742	1819850	1820761	-	hypothetical protein	0	0	0	0	0	0	0	0	0	0	0	0	0	0	0	0	0	0	0	0	0	0	0	0	0	0	0	0	0
NC_004668.1	1825153	1825157	GAATGGCAACAGTTTTTTTGACAAATTTTA-TTTTCTGTCTAGTTAATTGTAGCCTATCCA	IS1485	two side		NA	NA			cds1745	1823909	1826356	-	ATP/GTP-binding protein		NA	NA			0	0	0	0	0	0	0	1	0	0	0	0	0	0	0	0	0	0	0	0	0	0	0	0	0	0	0	0	0
NC_004668.1	1835444	1835451	GGTTCTGTTGCAAAGTTTTAAATCTACTAT-ATAGTAGATTTAAAACTTTGCAACAGAACC	ISLgar4	two side	cds1757	1833534	1833890	-	hypothetical protein		NA	NA			cds1758	1836459	1837475	-	FtsK/SpoIIIE family protein	0	0	0	0	0	0	0	0	0	1	0	0	0	0	0	0	0	0	0	0	0	0	0	0	0	0	0	0	0
NC_004668.1	1846971	1846979	GAGAGTGTAAAATATTTTGTGTAAATGAAA-AATTTATTTACACAAAATTATTGACGCTCC	ISEf1	two side	cds1768	1846464	1846838	+	glyoxylase		NA	NA			cds1769	1847060	1847668	+	hypothetical protein	0	0	0	0	0	0	0	0	0	0	0	0	0	0	0	0	0	0	0	0	0	0	0	0	0	0	0	0	0
NC_004668.1	1847013	1847017	TTAATTGTCAAATTAAGTTAGACAATTCCT-TATTTGTCTAGCTTAATTTTACAATCGGCG	IS1062	two side	cds1768	1846464	1846838	+	glyoxylase		NA	NA			cds1769	1847060	1847668	+	hypothetical protein	0	0	0	0	0	0	0	0	0	0	0	0	0	0	0	0	0	0	0	0	0	0	0	0	0	0	0	0	0
NC_004668.1	1853663	1853665	TGTAGCGACCCCAAAAAGTTAGACTTTTTA-TTCTAGGTCTAACTTTTGGGGGTCGGCTCA	ISEfa10	one side	cds1775	1852614	1853558	-	hypothetical protein		NA	NA			cds1776	1853685	1854644	-	hypothetical protein	0	0	0	0	0	0	0	0	0	0	0	0	0	0	0	0	0	0	0	0	0	0	0	0	0	0	0	0	0
NC_004668.1	1865464	1865468	CGCGAATTGTAAAATTAAGTTAGAAAAATA-CATTTTATTCTAACTTAATTTGACAAATCA	IS6770	two side		NA	NA			cds1789	1865250	1866692	+	hypothetical protein		NA	NA			0	0	0	0	0	0	0	0	0	0	0	0	1	0	0	0	0	0	0	0	0	0	0	0	0	0	0	0	0
NC_004668.1	1866189	1866192	ATGATTTGTCAAATTAAGTTAGAATAAAAT-TATTTTTCTAACTTAATTTTACAATTCGCG	IS6770	two side		NA	NA			cds1789	1865250	1866692	+	hypothetical protein		NA	NA			0	0	0	0	1	0	0	0	0	0	0	0	0	0	0	0	0	0	0	0	0	0	0	0	1	0	0	0	0
NC_004668.1	1866236	1866243	GATAAAGTCCGTATAATTGTGTAAAAGTAA-AGCATTTTACACAGGAGTCTGGACTTGACT	ISEnfa4	two side		NA	NA			cds1789	1865250	1866692	+	hypothetical protein		NA	NA			0	0	0	0	0	0	0	0	0	0	0	0	0	0	0	0	0	0	0	0	0	0	0	0	0	0	0	0	0
NC_004668.1	1866653	1866660	AGTCAAGTCCAGACTCCTGTGTAAAATGCT-TTACTTTTACACAATTATACGGACTTTATC	ISEnfa4	two side		NA	NA			cds1789	1865250	1866692	+	hypothetical protein		NA	NA			0	0	0	0	0	0	0	0	0	0	0	0	0	0	0	0	0	0	0	0	0	0	0	0	0	0	0	0	0
NC_004668.1	1872949	1872953	CGCGAATTGTAAAATTAAGTTAGAAAAATA-CATTTTATTCTAACTTAATTTGACAAATCA	IS6770	two side	cds1794	1871224	1872729	-	glycerol kinase		NA	NA			cds1795	1873006	1874472	-	hypothetical protein	0	0	0	0	1	0	0	0	0	0	0	0	0	0	0	0	0	0	0	0	0	0	0	0	1	0	0	0	0
NC_004668.1	1876575	1876579	CGCGAATTGTAAAATTAAGTTAGAAAAATA-CATTTTATTCTAACTTAATTTGACAAATCA	IS6770	two side		NA	NA			cds1799	1876496	1876645	+	hypothetical protein		NA	NA			0	0	0	0	0	0	0	0	0	0	0	0	0	0	0	0	0	0	0	0	0	0	0	0	0	0	0	0	0
NC_004668.1	1876714	1876718	TTAATTGTCAAATTAAGTTAGACAATTCCT-TATTTGTCTAGCTTAATTTTACAATCGGCG	IS1062	two side	cds1799	1876496	1876645	+	hypothetical protein		NA	NA			cds1800	1876769	1877203	-	hypothetical protein	0	0	0	0	0	0	0	0	0	0	0	0	0	0	0	0	0	0	0	0	0	0	0	0	0	0	0	0	0
NC_004668.1	1876774	1876777	ATTAATTGTCAAATTAAGTTAGACAATTCC-TATTTGTCTAGCTTAATTTTACAATCGGCG	IS1062	two side		NA	NA			cds1800	1876769	1877203	-	hypothetical protein		NA	NA			1	0	0	0	0	0	0	0	0	0	0	0	0	0	0	0	0	0	0	0	0	0	0	0	0	0	0	0	0
NC_004668.1	1881236	1881241	CCTGAATAATTCATACTTTTTAATTGAAAC-GGTTAAATTTAGAGCTATGAATTATTCAGG	ISSsu5	two side		NA	NA			cds1803	1880908	1881558	-	hypothetical protein		NA	NA			0	0	0	0	0	0	0	0	0	0	0	0	0	0	0	0	0	0	0	0	0	0	0	0	0	0	0	0	0
NC_004668.1	1881518	1881522	TGATTTGTCAAATTAAGTTAGAATAAAATG-TATTTTTCTAACTTAATTTTACAATTCGCG	IS6770	two side		NA	NA			cds1803	1880908	1881558	-	hypothetical protein		NA	NA			0	0	0	0	0	0	0	0	0	0	0	0	0	0	0	0	0	0	0	0	0	0	0	0	0	0	0	0	0
NC_004668.1	1897487	1897489	TATGATTTGTCAAATTAAGTTAGAATAAAA-TATTTTTCTAACTTAATTTTACAATTCGCG	IS6770	two side		NA	NA			cds1820	1896779	1897603	-	hypothetical protein		NA	NA			0	0	0	0	0	0	0	0	0	0	0	0	0	0	0	0	0	0	0	0	0	0	0	0	0	0	0	0	0
NC_004668.1	1897723	1897730	AGTCAAGTCCAGACTCCTGTGTAAAATGCT-TTACTTTTACACAATTATACGGACTTTATC	ISEnfa4	two side	cds1820	1896779	1897603	-	hypothetical protein		NA	NA			cds1821	1897956	1899254	-	enolase	0	0	0	0	0	0	0	0	0	0	0	0	0	0	0	0	0	0	0	0	0	0	0	0	0	0	0	0	0
NC_004668.1	1897846	1897848	TATGATTTGTCAAATTAAGTTAGAATAAAA-TATTTTTCTAACTTAATTTTACAATTCGCG	IS6770	two side	cds1820	1896779	1897603	-	hypothetical protein		NA	NA			cds1821	1897956	1899254	-	enolase	0	0	0	0	0	0	0	0	0	0	0	0	0	0	0	0	0	0	0	0	0	0	0	0	0	0	0	0	0
NC_004668.1	1902532	1902535	ATTAATTGTCAAATTAAGTTAGACAATTCC-TATTTGTCTAGCTTAATTTTACAATCGGCG	IS1062	two side	cds1824	1901510	1902511	-	glyceraldehyde-3-phosphate dehydrogenase		NA	NA			cds1825	1902551	1903588	-	SorC family transcriptional regulator	0	0	0	0	0	0	0	0	0	0	0	0	0	0	0	0	0	0	0	0	0	0	0	0	0	0	0	0	0
NC_004668.1	1922139	1922141	TATGATTTGTCAAATTAAGTTAGAATAAAA-TATTTTTCTAACTTAATTTTACAATTCGCG	IS6770	two side		NA	NA			cds1845	1921871	1922305	-	competence protein		NA	NA			0	0	0	0	0	0	0	0	0	0	0	0	0	0	0	0	0	0	0	0	0	0	0	0	0	0	0	0	0
NC_004668.1	1924749	1924756	AGTCAAGTCCAGACTCCTGTGTAAAATGCT-TTACTTTTACACAATTATACGGACTTTATC	ISEnfa4	two side	cds1848	1923422	1924363	-	ferrochelatase		NA	NA			cds1849	1925103	1925324	-	hypothetical protein	0	0	0	0	0	0	0	0	0	0	0	0	0	0	0	0	0	0	0	0	0	0	0	0	0	0	0	0	0
NC_004668.1	1924772	1924779	GAGAGTGTAAAATATTTTGTGTAAATAGAA-AATCATTTACACAAAATTATTGACGCTCCC	ISLgar5	two side	cds1848	1923422	1924363	-	ferrochelatase		NA	NA			cds1849	1925103	1925324	-	hypothetical protein	0	0	0	0	0	0	0	0	0	0	0	0	0	0	0	0	0	0	0	0	0	0	0	0	0	0	0	0	0
NC_004668.1	1924866	1924873	GAGAGTGTAAAATATTTTGTGTAAATGAAA-ATTTATTTACACAAAATTATTGACGCTCCC	ISEf1	two side	cds1848	1923422	1924363	-	ferrochelatase		NA	NA			cds1849	1925103	1925324	-	hypothetical protein	0	0	0	0	0	0	0	0	0	0	0	0	0	0	0	0	0	0	0	0	0	0	0	0	0	0	0	0	0
NC_004668.1	1948875	1948883	GATAAAGTCCGTATAATTGTGTAAAAGTAA-AGCATTTTACACAGGAGTCTGGACTTGACT	ISEnfa4	two side		NA	NA			cds1873	1948550	1949362	-	hypothetical protein		NA	NA			0	0	0	0	0	0	0	0	0	0	0	0	0	0	0	0	0	0	0	0	0	0	0	0	0	0	0	0	0
NC_004668.1	1948992	1948999	AGTCAAGTCCAGACTCCTGTGTAAAATGCT-TTACTTTTACACAATTATACGGACTTTATC	ISEnfa4	two side		NA	NA			cds1873	1948550	1949362	-	hypothetical protein		NA	NA			0	0	0	0	0	0	0	0	0	0	0	0	0	0	0	0	0	0	0	0	0	0	0	0	0	0	0	0	0
NC_004668.1	1949899	1949901	TGGAATGGCAACAGTTTTTTTGACAAATTT-TTTTCTGTCTAGTTAATTGTAGCCTATCCA	IS1485	two side	cds1874	1949474	1949641	-	hypothetical protein		NA	NA			cds1875	1950785	1951708	-	hypothetical protein	0	0	0	0	0	0	0	0	0	0	0	0	1	0	0	0	0	0	0	0	0	0	0	0	0	0	0	0	0
NC_004668.1	1952883	1952891	GGGAGCGTCAATAATTTTGTGTAAATAAAT-TTTTCATTTACACAAAATATTTTACACTCT	ISEf1	two side	cds1877	1952426	1952842	-	ArpU family transcriptional regulator		NA	NA			cds1878	1953210	1953470	-	hypothetical protein	0	0	0	0	0	0	0	0	0	0	0	0	0	0	0	0	0	0	0	0	0	0	0	0	0	0	0	0	0
NC_004668.1	1954663	1954670	GATAAAGTCCGTATAATTGTGTAAAAGTAA-AGCATTTTACACAGGAGTCTGGACTTGACT	ISEnfa4	two side		NA	NA			cds1879	1954155	1955012	-	hypothetical protein		NA	NA			0	0	0	0	0	0	0	0	0	1	0	0	0	0	0	0	0	0	0	0	1	0	0	1	0	0	0	0	0
NC_004668.1	1960702	1960710	GTCAAGTCCAGACTCCTGTGTAAAATGCTA-TTACTTTTACACAATTATACGGACTTTATC	ISEnfa4	two side		NA	NA			cds1891	1960617	1961231	+	hypothetical protein		NA	NA			0	0	0	0	0	0	0	0	0	0	0	0	0	0	0	0	0	0	0	0	0	0	0	0	0	0	0	0	0
NC_004668.1	1960720	1960727	GATAAAGTCCATATAATTGTGTAAAAGATA-AGTATTTTACACAGGATTATGGACTTGACT	IS1542	two side		NA	NA			cds1891	1960617	1961231	+	hypothetical protein		NA	NA			0	0	0	0	0	0	0	0	0	0	0	0	0	0	0	0	0	0	0	0	0	0	0	0	0	0	0	0	0
NC_004668.1	1965354	1965356	TATGATTTGTCAAATTAAGTTAGAATAAAA-TATTTTTCTAACTTAATTTTACAATTCGCG	IS6770	two side	cds1895	1964231	1965199	-	competence protein		NA	NA			cds1896	1965440	1966939	-	amino acid permease	0	0	0	0	0	0	0	0	0	0	0	0	0	0	0	0	0	0	0	0	0	0	0	0	0	0	0	0	0
NC_004668.1	1965376	1965378	CGCCGATTGTAAAATTAAGCTAGACAAATA-GAATTGTCTAACTTAATTTGACAATTAATA	IS1062	two side	cds1895	1964231	1965199	-	competence protein		NA	NA			cds1896	1965440	1966939	-	amino acid permease	0	0	0	0	0	0	0	0	0	0	0	0	0	0	0	0	0	0	0	0	0	0	0	0	0	0	0	0	0
NC_004668.1	1967000	1967004	CGCGAATTGTAAAATTAAGTTAGAAAAATA-CATTTTATTCTAACTTAATTTGACAAATCA	IS6770	two side	cds1896	1965440	1966939	-	amino acid permease		NA	NA			cds1897	1967059	1968132	-	23S rRNA (adenine(2503)-C(2))-methyltransferase RlmN	0	0	0	0	0	0	0	0	0	0	0	0	0	0	0	0	0	0	0	0	0	0	0	0	0	0	0	0	1
NC_004668.1	1967414	1967416	TATTAATTGTCAAATTAAGTTAGACAATTC-TATTTGTCTAGCTTAATTTTACAATCGGCG	IS1062	two side		NA	NA			cds1897	1967059	1968132	-	23S rRNA (adenine(2503)-C(2))-methyltransferase RlmN		NA	NA			0	0	0	0	0	0	0	0	0	0	0	0	0	0	0	0	0	0	0	0	0	0	0	0	0	0	0	0	0
NC_004668.1	198206	198208	CGCGAATTGTAAAATTAAGTTAGAAAAATA-TTTTATTCTAACTTAATTTGACAAATCATA	IS6770	two side	cds187	196983	198149	+	cyclopropane-fatty-acyl-phospholipid synthase		NA	NA			cds188	198498	198806	+	30S ribosomal protein S10	0	0	0	0	0	0	0	0	0	0	0	0	0	0	0	0	0	0	0	0	0	0	0	0	1	0	0	0	0
NC_004668.1	2006625	2006632	GATAAAGTCCGTATAATTGTGTAAAAGTAA-AGCATTTTACACAGGAGTCTGGACTTGACT	ISEnfa4	two side	cds1932	2005177	2006145	-	hypothetical protein		NA	NA			cds1933	2006956	2007942	-	endolysin	0	0	0	0	0	0	0	0	0	0	0	0	0	0	0	0	0	0	0	0	0	0	0	0	0	0	0	0	0
NC_004668.1	2008358	2008366	GATAAAGTCCGTATAATTGTGTAAAAGTAA-TAGCATTTTACACAGGAGTCTGGACTTGAC	ISEnfa4	two side		NA	NA			cds1935	2008207	2008461	-	hypothetical protein		NA	NA			0	0	0	0	0	0	0	0	0	0	0	0	0	0	0	0	0	0	0	0	0	0	0	0	0	0	0	0	0
NC_004668.1	2008921	2008928	GTTCTGTTGCAAAGTTTTAAATCTACTATC-TTCTTTATTTAAAACTTTGCAACAGAACCG	ISLgar4	one side		NA	NA			cds1937	2008881	2009738	-	hypothetical protein		NA	NA			0	0	0	0	0	0	0	0	0	0	0	0	0	0	0	0	0	0	0	0	0	0	0	0	0	0	0	0	0
NC_004668.1	2036154	2036156	TATGATTTGTCAAATTAAGTTAGAATAAAA-TATTTTTCTAACTTAATTTTACAATTCGCG	IS6770	two side		NA	NA			cds1967	2035759	2036301	-	hypothetical protein		NA	NA			0	0	0	0	0	0	0	0	0	0	0	0	0	0	0	0	0	0	0	0	0	0	0	0	0	0	0	0	0
NC_004668.1	2036815	2036818	ATGATTTGTCAAATTAAGTTAGAATAAAAT-TATTTTTCTAACTTAATTTTACAATTCGCG	IS6770	two side		NA	NA			cds1970	2036640	2036852	-	hypothetical protein		NA	NA			0	0	0	0	0	0	0	0	0	0	0	0	0	0	0	0	0	0	0	0	0	0	0	0	0	1	0	0	0
NC_004668.1	2050392	2050399	GGCTCTTTGTCAATAAGGACTGATGAGTTG-TGATTCATCAGTCCCATAAATTATAGAGCC	ISEfa11	two side	cds1994	2050120	2050311	+	hypothetical protein		NA	NA			cds1995	2050399	2051364	-	hypothetical protein	0	0	0	0	0	0	0	0	0	0	0	0	0	0	0	0	0	0	0	0	0	0	0	0	0	0	0	0	0
NC_004668.1	2079291	2079298	AGTCAAGTCCAGACTCCTGTGTAAAATGCT-TTACTTTTACACAATTATACGGACTTTATC	ISEnfa4	two side	cds2015	2077867	2079270	-	hypothetical protein		NA	NA			cds2016	2079338	2080312	-	glycosyl transferase group 2 family protein	0	0	0	0	0	0	0	0	0	0	0	0	0	0	0	0	0	0	0	0	0	0	0	0	0	0	0	0	0
NC_004668.1	2079300	2079307	GGGAGCGTCAATAATTTTGTGTAAATAAAT-TTTCATTTACACAAAATATTTTACACTCTC	ISEf1	two side	cds2015	2077867	2079270	-	hypothetical protein		NA	NA			cds2016	2079338	2080312	-	glycosyl transferase group 2 family protein	0	0	0	0	0	0	0	0	0	0	0	0	0	0	0	0	0	0	0	0	0	0	0	0	0	0	0	0	0
NC_004668.1	2079304	2079313	GTCAAGTCCAGACTCCTGTGTAAAATGCTA-TTTACTTTTACACAATTATACGGACTTTAT	ISEnfa4	two side	cds2015	2077867	2079270	-	hypothetical protein		NA	NA			cds2016	2079338	2080312	-	glycosyl transferase group 2 family protein	0	0	0	0	0	0	0	0	0	0	0	0	0	0	0	0	0	0	0	0	0	0	0	0	0	0	0	0	0
NC_004668.1	2079382	2079389	AGTCAAGTCCATAATCCTGTGTAAAATACT-TATCTTTTACACAATTATATGGACTTTATC	IS1542	two side		NA	NA			cds2016	2079338	2080312	-	glycosyl transferase group 2 family protein		NA	NA			0	0	0	0	0	0	0	0	0	0	0	0	0	0	0	0	0	0	0	0	0	0	0	0	0	0	0	0	0
NC_004668.1	2079383	2079390	GATAAAGTCCATATAATTGTGTAAAAGATA-AGTATTTTACACAGGATTATGGACTTGACT	IS1542	two side		NA	NA			cds2016	2079338	2080312	-	glycosyl transferase group 2 family protein		NA	NA			0	0	0	0	0	0	0	0	0	0	0	0	0	0	0	0	0	0	0	0	0	0	0	0	0	0	0	0	0
NC_004668.1	2086633	2086641	AGTCAAGTCCAGACTCCTGTGTAAAATGCT-TTTACTTTTACACAATTATACGGACTTTAT	ISEnfa4	two side	cds2020	2083902	2086583	-	hypothetical protein		NA	NA			cds2021	2086827	2087675	-	licD-like protein	0	0	0	0	0	0	0	0	0	0	0	0	0	0	0	0	0	0	0	0	0	0	0	0	0	0	0	0	0
NC_004668.1	2102923	2102930	GATAAAGTCCGTATAATTGTGTAAAAGTAA-AGCATTTTACACAGGAGTCTGGACTTGACT	ISEnfa4	two side		NA	NA			cds2032	2102800	2103051	-	hypothetical protein		NA	NA			0	0	0	0	0	0	0	0	0	0	0	0	0	0	0	0	0	0	0	0	0	0	0	0	0	0	0	0	0
NC_004668.1	2102933	2102941	GTCAAGTCCAGACTCCTGTGTAAAATGCTA-TTACTTTTACACAATTATACGGACTTTATC	ISEnfa4	two side		NA	NA			cds2032	2102800	2103051	-	hypothetical protein		NA	NA			0	0	0	0	0	0	0	0	0	0	0	0	0	0	0	0	0	0	0	0	0	0	0	0	0	0	0	0	0
NC_004668.1	2104863	2104865	TATGATTTGTCAAATTAAGTTAGAATAAAA-TATTTTTCTAACTTAATTTTACAATTCGCG	IS6770	two side		NA	NA			cds2034	2104378	2105082	-	racemase domain-containing protein		NA	NA			0	0	0	0	1	0	0	0	0	0	0	0	0	0	0	0	0	0	0	0	0	0	0	0	1	0	0	0	0
NC_004668.1	2104863	2104870	GATAAAGTCCGTATAATTGTGTAAAAGTAA-AGCATTTTACACAGGAGTCTGGACTTGACT	ISEnfa4	two side		NA	NA			cds2034	2104378	2105082	-	racemase domain-containing protein		NA	NA			0	0	0	0	0	0	0	0	0	0	0	0	0	0	0	0	0	0	0	0	0	0	0	0	0	0	0	0	0
NC_004668.1	2115835	2115838	GAGCCGACCCCCAAAAGTTAGACCTAGAAA-TAAAAAGTCTAACTTTTTGGGGTCACTACA	ISEfa10	one side	cds2047	2115349	2115792	+	flavodoxin		NA	NA			cds2048	2115867	2116340	-	tspO protein	0	0	1	0	0	1	1	0	0	0	0	0	0	0	0	0	1	0	0	0	0	0	0	0	0	0	1	0	0
NC_004668.1	2116041	2116043	CGCGAATTGTAAAATTAAGTTAGAAAAATA-TTTTATTCTAACTTAATTTGACAAATCATA	IS6770	two side		NA	NA			cds2048	2115867	2116340	-	tspO protein		NA	NA			0	0	0	0	0	0	0	0	0	0	0	0	0	0	0	0	0	0	0	0	0	0	0	0	0	0	0	0	0
NC_004668.1	2121767	2121767	TGATTTGTCAAATTAAGTTAGAATAAAATG-TTCTAACTTAATTTTACAATTCGCGTTATA	IS6770	two side		NA	NA			cds2053	2120923	2121768	+	PhzF family phenazine biosynthesis protein		NA	NA			0	0	0	0	1	0	0	0	0	0	0	0	0	0	0	0	0	0	0	0	0	0	0	0	0	0	0	0	0
NC_004668.1	2128053	2128056	CGCCGATTGTAAAATTAAGCTAGACAAATA-GGAATTGTCTAACTTAATTTGACAATTAAT	IS1062	two side		NA	NA			cds2061	2127249	2128361	-	hypothetical protein		NA	NA			0	0	0	0	0	0	0	0	0	0	0	0	0	0	0	0	0	0	0	0	0	0	0	0	0	0	0	0	0
NC_004668.1	2142585	2142589	ATGATTTGTCAAATTAAGTTAGAATAAAAT-TTATTTTTCTAACTTAATTTTACAATTCGC	IS6770	two side		NA	NA			cds2069	2138519	2143018	-	cell wall surface anchor family protein		NA	NA			0	0	0	0	0	0	0	0	0	0	0	0	0	0	0	0	0	0	0	0	0	0	0	0	0	0	0	0	0
NC_004668.1	2142771	2142774	ATGATTTGTCAAATTAAGTTAGAATAAAAT-TATTTTTCTAACTTAATTTTACAATTCGCG	IS6770	two side		NA	NA			cds2069	2138519	2143018	-	cell wall surface anchor family protein		NA	NA			0	0	0	0	0	0	0	0	0	0	0	0	0	0	0	0	0	0	0	0	0	0	0	0	0	0	0	0	0
NC_004668.1	2143394	2143398	GCGAATTGTAAAATTAAGTTAGAAAAATAA-ATTTTATTCTAACTTAATTTGACAAATCAT	IS6770	two side	cds2069	2138519	2143018	-	cell wall surface anchor family protein		NA	NA			cds2070	2143492	2144259	-	MerR family transcriptional regulator	0	0	0	0	0	0	0	0	0	0	0	0	0	0	0	0	0	0	0	0	0	0	0	0	0	0	0	0	0
NC_004668.1	2155324	2155331	GATAAAGTCCGTATAATTGTGTAAAAGTAA-AGCATTTTACACAGGAGTCTGGACTTGACT	ISEnfa4	two side		NA	NA			cds2077	2154695	2155573	-	ABC transporter permease		NA	NA			0	0	0	0	0	0	0	0	0	0	0	0	0	0	0	0	0	0	0	0	0	0	0	0	0	0	0	0	0
NC_004668.1	2156548	2156552	TGATTTGTCAAATTAAGTTAGAATAAAATG-TATTTTTCTAACTTAATTTTACAATTCGCG	IS6770	two side	cds2078	2155585	2156487	-	ABC transporter permease		NA	NA			cds2079	2156638	2157915	-	sugar ABC transporter sugar-binding protein	0	0	0	0	0	0	0	0	0	0	0	0	0	0	0	0	0	0	0	0	0	0	0	0	0	0	0	0	0
NC_004668.1	2157614	2157617	CGCCGATTGTAAAATTAAGCTAGACAAATA-GGAATTGTCTAACTTAATTTGACAATTAAT	IS1062	two side		NA	NA			cds2079	2156638	2157915	-	sugar ABC transporter sugar-binding protein		NA	NA			1	0	0	0	0	0	0	0	0	0	0	0	0	0	0	0	0	0	0	0	0	0	0	0	0	0	0	0	0
NC_004668.1	2166826	2166834	GATAAAGTCCGTATAATTGTGTAAAAGTAA-TAGCATTTTACACAGGAGTCTGGACTTGAC	ISEnfa4	two side		NA	NA			cds2088	2166531	2166938	-	hypothetical protein		NA	NA			0	0	0	0	0	0	0	0	0	0	0	0	0	0	0	0	0	0	0	0	0	0	0	0	0	0	0	0	0
NC_004668.1	2166835	2166842	AGTCAAGTCCAGACTCCTGTGTAAAATGCT-TTACTTTTACACAATTATACGGACTTTATC	ISEnfa4	two side		NA	NA			cds2088	2166531	2166938	-	hypothetical protein		NA	NA			0	0	0	0	0	0	0	0	0	0	0	0	0	0	0	0	0	0	0	0	0	0	0	0	0	0	0	0	0
NC_004668.1	2178702	2178710	AGTCAAGTCCAGACTCCTGTGTAAAATGCT-TTTACTTTTACACAATTATACGGACTTTAT	ISEnfa4	two side	cds2098	2177344	2178453	-	phage integrase family site specific recombinase		NA	NA			cds2099	2178943	2180244	-	PTS system transporter subunit IIC	0	0	0	0	0	0	0	0	0	0	0	0	0	0	0	0	0	0	0	0	0	0	0	0	0	0	0	0	0
NC_004668.1	2178858	2178865	AGTCAAGTCCAGACTCCTGTGTAAAATGCT-TTACTTTTACACAATTATACGGACTTTATC	ISEnfa4	two side	cds2098	2177344	2178453	-	phage integrase family site specific recombinase		NA	NA			cds2099	2178943	2180244	-	PTS system transporter subunit IIC	0	0	0	0	0	0	0	0	0	0	0	0	0	0	0	0	0	0	0	0	0	0	0	0	0	0	0	0	0
NC_004668.1	2182363	2182371	GATAAAGTCCGTATAATTGTGTAAAAGTAA-TAGCATTTTACACAGGAGTCTGGACTTGAC	ISEnfa4	two side		NA	NA			cds2102	2181852	2182409	+	hypothetical protein		NA	NA			0	0	0	0	0	0	0	0	0	0	0	0	0	0	0	0	0	0	0	0	0	0	0	0	0	0	0	0	0
NC_004668.1	218864	218868	TGAGCCGACCCCCAAAAGTTAGACCTAGAA-TAAAAAGTCTAACTTTTTGGGGTCGCTACA	ISEfa10	one side	cds221	217288	218085	+	cobalt transport family protein		NA	NA			cds222	218904	219215	-	hypothetical protein	0	0	0	0	0	0	0	0	0	0	0	0	0	0	0	0	0	1	0	0	0	0	0	0	0	0	0	0	0
NC_004668.1	218866	218868	TGAGCCGACCCCCAAAAGTTAGACCTAGAA-TAAAAAGTCTAACTTTTTGGGGTCGCTACA	ISEfa10	one side	cds221	217288	218085	+	cobalt transport family protein		NA	NA			cds222	218904	219215	-	hypothetical protein	0	0	0	1	0	0	0	0	0	0	1	0	0	0	0	0	0	0	0	0	0	0	0	0	0	0	0	0	0
NC_004668.1	2194211	2194218	GGCTCTATAATTTATGGGACTGATGAATCA-CAACTCATCAGTCCTTATTGACAAAGAGCC	ISEfa11	two side		NA	NA			cds2115	2193646	2194383	-	GntR family transcriptional regulator		NA	NA			0	0	0	0	0	0	0	0	0	0	0	0	0	0	0	0	0	0	0	0	0	0	0	0	0	0	0	0	0
NC_004668.1	2197336	2197345	TCAAGTCCATAATCCTGTGTAAAATACTAT-TATCTTTTACACAATTATATGGACTTTATC	IS1542	two side		NA	NA			cds2118	2197119	2198027	-	hypothetical protein		NA	NA			0	0	0	0	0	0	0	0	0	0	0	0	0	0	0	0	0	0	0	0	0	0	0	0	0	0	0	0	0
NC_004668.1	227587	227589	TATTAATTGTCAAATTAAGTTAGACAATTC-TATTTGTCTAGCTTAATTTTACAATCGGCG	IS1062	two side	cds231	227025	227537	+	transcriptional regulator		NA	NA			cds232	227768	229279	+	N-acetylmuramoyl-L-alanine amidase	1	0	0	0	0	0	0	0	0	0	0	0	0	0	0	0	0	0	0	0	0	0	0	0	0	0	0	0	0
NC_004668.1	2310472	2310475	CGCGAATTGTAAAATTAAGTTAGAAAAATA-ATTTTATTCTAACTTAATTTGACAAATCAT	IS6770	two side		NA	NA			cds2218	2310274	2310876	+	hypothetical protein		NA	NA			0	0	0	0	0	0	0	0	0	0	0	0	0	0	0	0	0	0	0	0	0	0	0	0	0	0	0	0	0
NC_004668.1	2311936	2311943	AGTCAAGTCCATAATCCTGTGTAAAATACT-TATCTTTTACACAATTATATGGACTTTATC	IS1542	two side		NA	NA			cds2220	2311176	2312048	-	hypothetical protein		NA	NA			0	0	0	0	0	0	0	0	0	0	0	0	0	0	0	0	0	0	0	0	0	0	0	0	0	0	0	0	0
NC_004668.1	2358993	2359001	GGCTCTTTGTCAATAAGGACTGATGAGTTG-CTGATTCATCAGTCCCATAAATTATAGAGC	ISEfa11	two side		NA	NA			cds2271	2358167	2358997	+	UDP pyrophosphate phosphatase		NA	NA			0	0	0	0	0	0	0	0	0	0	0	0	0	0	0	0	0	0	0	0	0	0	0	0	0	0	0	0	0
NC_004668.1	2399041	2399043	TATTAATTGTCAAATTAAGTTAGACAATTC-TATTTGTCTAGCTTAATTTTACAATCGGCG	IS1062	two side	cds2307	2396908	2398950	-	penicillin-binding protein 4		NA	NA			cds2308	2399158	2400390	+	hypothetical protein	0	0	0	0	0	0	0	0	0	0	0	0	0	0	0	0	0	0	0	0	0	0	0	0	0	0	0	0	0
NC_004668.1	2399042	2399044	CGCGAATTGTAAAATTAAGTTAGAAAAATA-TTTTATTCTAACTTAATTTGACAAATCATA	IS6770	two side	cds2307	2396908	2398950	-	penicillin-binding protein 4		NA	NA			cds2308	2399158	2400390	+	hypothetical protein	1	0	0	0	0	0	0	0	0	0	0	0	0	0	0	0	0	0	0	0	0	0	0	0	0	0	0	0	0
NC_004668.1	2404621	2404627	GAGCCGACCCCCAAAAGTTAGACCTAGAAA-TAAAAAGTCTAACTTTTTGGGGTCACTACA	ISEfa10	one side	cds2312	2403772	2404503	-	HAD superfamily hydrolase		NA	NA			cds2313	2404651	2404878	-	hypothetical protein	0	0	0	0	0	0	0	0	0	0	0	0	0	0	0	0	0	0	0	0	0	0	0	0	0	1	0	0	0
NC_004668.1	2404624	2404627	GAGCCGACCCCCAAAAGTTAGACCTAGAAA-TAAAAAGTCTAACTTTTTGGGGTCACTACA	ISEfa10	one side	cds2312	2403772	2404503	-	HAD superfamily hydrolase		NA	NA			cds2313	2404651	2404878	-	hypothetical protein	0	0	0	0	0	0	0	0	1	0	0	0	0	0	0	1	0	0	0	1	0	1	0	0	0	0	0	1	0
NC_004668.1	2405656	2405664	ATAAAGTCCATATAATTGTGTAAAAGATAA-AGTATTTTACACAGGATTATGGACTTGACT	IS1542	two side	cds2314	2404966	2405616	-	hypothetical protein		NA	NA			cds2315	2406279	2407091	-	ABC transporter permease	0	0	0	0	0	0	0	0	0	0	0	0	0	0	0	0	0	0	0	0	0	0	0	0	0	0	0	0	0
NC_004668.1	2413779	2413783	CGCCGATTGTAAAATTAAGCTAGACAAATA-AGGAATTGTCTAACTTAATTTGACAATTAA	IS1062	two side		NA	NA			cds2321	2413429	2415939	-	glycosyl transferase group 2 family protein		NA	NA			0	0	0	0	0	0	0	0	0	0	0	0	0	0	0	0	0	0	0	0	0	0	0	0	0	0	0	0	0
NC_004668.1	2413782	2413784	TATGATTTGTCAAATTAAGTTAGAATAAAA-TATTTTTCTAACTTAATTTTACAATTCGCG	IS6770	two side		NA	NA			cds2321	2413429	2415939	-	glycosyl transferase group 2 family protein		NA	NA			0	0	0	0	0	0	0	0	0	0	0	0	0	0	0	0	0	0	0	0	0	0	0	0	1	0	0	0	0
NC_004668.1	2418686	2418689	ATGATTTGTCAAATTAAGTTAGAATAAAAT-TATTTTTCTAACTTAATTTTACAATTCGCG	IS6770	two side	cds2323	2417494	2418663	-	teichoic acid biosynthesis protein		NA	NA			cds2324	2419136	2419936	-	phosphatidate cytidylyltransferase	1	0	0	0	1	0	0	0	0	0	0	0	0	0	0	0	0	0	0	0	0	0	0	0	1	0	0	0	0
NC_004668.1	2418686	2418699	GTCAAGTCCATAATCCTGTGTAAAATACTA-CCTTTTATCTTTTACACAATTATATGGACT	IS1542	two side	cds2323	2417494	2418663	-	teichoic acid biosynthesis protein		NA	NA			cds2324	2419136	2419936	-	phosphatidate cytidylyltransferase	0	0	0	0	0	0	0	0	0	0	0	0	0	0	0	0	0	0	0	0	0	0	0	0	0	0	0	0	0
NC_004668.1	2419133	2419136	ATGATTTGTCAAATTAAGTTAGAATAAAAT-TATTTTTCTAACTTAATTTTACAATTCGCG	IS6770	two side	cds2323	2417494	2418663	-	teichoic acid biosynthesis protein		NA	NA			cds2324	2419136	2419936	-	phosphatidate cytidylyltransferase	0	1	0	0	0	0	0	0	0	0	0	0	0	0	0	0	0	0	0	0	0	0	0	0	0	0	0	0	0
NC_004668.1	2420883	2420885	TATTAATTGTCAAATTAAGTTAGACAATTC-TATTTGTCTAGCTTAATTTTACAATCGGCG	IS1062	two side	cds2325	2419933	2420748	-	UDP diphosphate synthase		NA	NA			cds2326	2421096	2421914	-	pheromone cOB1 /lipoprotein YaeC family	0	0	0	0	0	0	0	0	0	0	0	0	0	0	0	0	0	0	0	0	0	0	0	0	0	0	0	0	0
NC_004668.1	2427332	2427336	CGCCGATTGTAAAATTAAGCTAGACAAATA-AGGAATTGTCTAACTTAATTTGACAATTAA	IS1062	two side		NA	NA			cds2333	2426195	2427631	-	hypothetical protein		NA	NA			0	0	0	0	0	0	0	0	0	0	0	0	0	0	0	0	0	0	0	0	0	0	0	0	0	0	0	0	0
NC_004668.1	2427335	2427337	TATTAATTGTCAAATTAAGTTAGACAATTC-TATTTGTCTAGCTTAATTTTACAATCGGCG	IS1062	two side		NA	NA			cds2333	2426195	2427631	-	hypothetical protein		NA	NA			1	0	0	0	0	0	0	0	0	0	0	0	0	0	0	0	0	0	0	0	0	0	0	0	0	0	0	0	0
NC_004668.1	2433608	2433615	AGTCAAGTCCAGACTCCTGTGTAAAATGCT-TTACTTTTACACAATTATACGGACTTTATC	ISEnfa4	two side	cds2335	2428532	2433487	-	cell wall surface anchor family protein		NA	NA			cds2336	2433663	2434994	-	hypothetical protein	0	0	0	0	0	0	0	0	0	0	0	0	0	0	0	0	0	0	0	0	0	0	0	0	0	0	0	0	0
NC_004668.1	2433626	2433634	AGTCAAGTCCAGACTCCTGTGTAAAATGCT-TTTACTTTTACACAATTATACGGACTTTAT	ISEnfa4	two side	cds2335	2428532	2433487	-	cell wall surface anchor family protein		NA	NA			cds2336	2433663	2434994	-	hypothetical protein	0	0	0	0	0	0	0	0	0	0	0	0	0	0	0	0	0	0	0	0	0	0	0	0	0	0	0	0	0
NC_004668.1	2437526	2437530	TGCATGTATGCTAATAAAGTAGACAGTTTT-TTTTTGTGTCTACTTTATTGACATTTATCC	ISLmo5	one side	cds2339	2437123	2437482	-	lipoprotein		NA	NA			cds2340	2437550	2438086	-	lipoprotein	0	0	0	0	0	0	0	0	0	0	0	0	0	0	0	0	0	0	0	0	0	0	0	0	0	0	0	0	0
NC_004668.1	2443955	2443962	GATAAAGTCCGTATAATTGTGTAAAAGTAA-AGCATTTTACACAGGAGTCTGGACTTGACT	ISEnfa4	two side	cds2344	2441451	2443955	-	conjugal transfer protein		NA	NA			cds2345	2444117	2444335	+	hypothetical protein	0	0	0	0	0	0	0	0	0	0	0	0	0	0	0	0	0	0	0	0	0	0	0	0	0	0	0	0	0
NC_004668.1	245504	245509	GATTTGTCAAATTAAGTTAGAATAAAATGC-TATTTTTCTAACTTAATTTTACAATTCGCG	IS6770	two side		NA	NA			cds246	245217	246215	+	zinc-binding NifR3 family TIM-barrel protein		NA	NA			0	0	0	0	0	0	0	0	0	0	0	0	0	0	0	0	0	0	0	0	0	0	0	0	0	1	0	0	0
NC_004668.1	2481263	2481266	GCCGATTGTAAAATTAAGCTAGACAAATAA-GAATTGTCTAACTTAATTTGACAATTAATA	IS1062	two side		NA	NA			cds2391	2480823	2481410	-	hypothetical protein		NA	NA			0	0	0	0	0	0	0	0	0	0	0	0	0	0	0	0	0	0	0	0	0	0	0	0	0	0	0	0	0
NC_004668.1	2498812	2498815	CGCGAATTGTAAAATTAAGTTAGAAAAATA-ATTTTATTCTAACTTAATTTGACAAATCAT	IS6770	two side		NA	NA			cds2406	2496533	2499538	-	selenate reductase subunit YgfK		NA	NA			0	0	0	0	0	0	0	0	0	0	0	0	0	0	0	0	0	0	0	0	0	0	0	0	0	0	0	0	0
NC_004668.1	2501287	2501294	GAGAGTGTAAAATATTTTGTGTAAATAGAA-AATCATTTACACAAAATTATTGACGCTCCC	ISLgar5	two side	cds2407	2499569	2500903	-	chlorohydrolase/aminohydrolase		NA	NA			cds2408	2501307	2501945	+	hypothetical protein	0	0	0	0	0	0	0	0	0	0	0	0	0	0	0	0	0	0	0	0	0	0	0	0	0	0	0	0	0
NC_004668.1	2502548	2502555	AGTCAAGTCCATAATCCTGTGTAAAATACT-TATCTTTTACACAATTATATGGACTTTATC	IS1542	two side		NA	NA			cds2409	2502398	2502565	+	hypothetical protein		NA	NA			0	0	0	0	0	0	0	0	0	0	0	0	0	0	0	0	0	0	0	0	0	0	0	0	0	0	0	0	0
NC_004668.1	2502554	2502561	AGTCAAGTCCAGACTCCTGTGTAAAATGCT-TTACTTTTACACAATTATACGGACTTTATC	ISEnfa4	two side		NA	NA			cds2409	2502398	2502565	+	hypothetical protein		NA	NA			0	0	0	0	0	0	0	0	0	0	0	0	0	0	0	0	0	0	0	0	0	0	0	0	0	0	0	0	0
NC_004668.1	2502558	2502565	GATAAAGTCCATATAATTGTGTAAAAGATA-AGTATTTTACACAGGATTATGGACTTGACT	IS1542	two side		NA	NA			cds2409	2502398	2502565	+	hypothetical protein		NA	NA			0	0	0	0	0	0	0	0	0	0	0	0	0	0	0	0	0	0	0	0	0	0	0	0	0	0	0	0	0
NC_004668.1	2502559	2502566	GATAAAGTCCATATAATTGTGTAAAAGATA-AGTATTTTACACAGGATTATGGACTTGACT	IS1542	two side		NA	NA			cds2409	2502398	2502565	+	hypothetical protein		NA	NA			0	0	0	0	0	0	0	0	0	0	0	0	0	0	0	0	0	0	0	0	0	0	0	0	0	0	0	0	0
NC_004668.1	2513021	2513023	TATGATTTGTCAAATTAAGTTAGAATAAAA-TATTTTTCTAACTTAATTTTACAATTCGCG	IS6770	two side		NA	NA			cds2418	2511590	2513317	-	ABC transporter ATP-binding protein/permease		NA	NA			0	0	0	0	0	0	0	0	0	0	0	0	0	0	0	0	0	0	0	0	0	0	0	0	0	0	0	0	0
NC_004668.1	2518294	2518298	GCCGATTGTAAAATTAAGCTAGACAAATAA-GGAATTGTCTAACTTAATTTGACAATTAAT	IS1062	two side	cds2422	2516384	2518264	-	PTS system beta-glucoside-specific transporter subunit IIABC		NA	NA			cds2423	2518427	2519269	-	BglG family transcriptional antiterminator	0	0	0	0	0	0	0	0	0	0	0	0	0	0	0	0	0	0	0	0	0	0	0	0	0	0	0	0	0
NC_004668.1	2519292	2519296	CGCGAATTGTAAAATTAAGTTAGAAAAATA-CATTTTATTCTAACTTAATTTGACAAATCA	IS6770	two side	cds2423	2518427	2519269	-	BglG family transcriptional antiterminator		NA	NA			cds2424	2519570	2520196	+	acyl carrier protein	0	0	0	0	1	0	0	0	0	0	0	0	0	0	0	0	0	0	0	0	0	0	0	0	1	0	0	0	0
NC_004668.1	2519400	2519402	TAATATGGATAAAGTCCGTATAATTGTGTA-TAGCATTTTACACAGGAGTCTGGACTTGAC	ISEnfa4	one side	cds2423	2518427	2519269	-	BglG family transcriptional antiterminator		NA	NA			cds2424	2519570	2520196	+	acyl carrier protein	0	0	0	0	0	0	0	0	0	1	0	0	0	0	0	0	0	0	0	0	1	0	0	1	0	0	0	0	0
NC_004668.1	2520616	2520623	GATAAAGTCCGTATAATTGTGTAAAAGTAA-AGCATTTTACACAGGAGTCTGGACTTGACT	ISEnfa4	two side		NA	NA			cds2425	2520258	2521427	-	hypothetical protein		NA	NA			0	0	0	0	0	0	0	0	0	0	0	0	0	0	0	0	0	0	0	0	0	0	0	0	0	0	0	0	1
NC_004668.1	2542787	2542789	TGCATGTATGCTAATAAAGTAGACAGTTTT-TTTTGTGTCTACTTTATTGACATTTATCCA	ISLmo5	one side		NA	NA			cds2452	2542254	2542964	-	hypothetical protein		NA	NA			0	0	0	0	0	0	0	0	0	0	0	0	0	0	0	0	0	0	0	0	0	0	0	0	0	0	0	0	0
NC_004668.1	255738	255743	GCGAATTGTAAAATTAAGTTAGAAAAATAA-CATTTTATTCTAACTTAATTTGACAAATCA	IS6770	two side	cds247	246309	247805	+	lysyl-tRNA synthetase		NA	NA			cds248	256853	258751	+	PTS system beta-glucoside-specific transporter subunit IIABC	0	0	0	0	0	0	0	0	0	0	0	0	0	0	0	0	0	0	0	0	0	0	0	0	0	0	0	0	0
NC_004668.1	2558238	2558245	GGTTCTGTTGCAAAGTTTTAAATCTACTAT-ATTCTTTATTTAAAACTTTGCAACAGAACC	IS1216E	two side	cds2467	2557147	2558160	-	hypothetical protein		NA	NA			cds2468	2558302	2559450	-	glycerate kinase	0	0	0	0	0	0	0	0	0	0	0	0	0	0	0	0	0	0	0	0	0	0	0	0	0	0	0	0	0
NC_004668.1	2566272	2566274	TCTTAATTGTCAAATTAAGTTAGACAAATC-TAGTTGTCTAGCTTAATTTTACAATCGGCG	IS1062	two side	cds2475	2565549	2566091	-	Cro/CI family transcriptional regulator		NA	NA			cds2476	2566355	2567347	+	zinc-containing alcohol dehydrogenase	0	0	0	0	0	0	0	0	0	0	0	0	0	0	0	0	0	0	0	0	0	0	0	0	0	0	0	0	0
NC_004668.1	2573896	2573905	ATAAAGTCCGTATAATTGTGTAAAAGTAAA-TAGCATTTTACACAGGAGTCTGGACTTGAC	ISEnfa4	two side	cds2483	2572694	2573815	-	choline binding protein		NA	NA			cds2484	2574013	2576610	-	recombinase D	0	0	0	0	0	0	0	0	0	0	0	0	0	0	0	0	0	0	0	0	0	0	0	0	0	0	0	0	0
NC_004668.1	2594118	2594120	TGAGCCGACCCCCAAAAGTTAGACCTAGAA-TAAAAAGTCTAACTTTTTGGGGTCGCTACA	ISEfa10	one side	cds2500	2593392	2594105	+	HAD superfamily hydrolase		NA	NA			cds2501	2594143	2595168	-	hypothetical protein	0	0	0	0	0	0	0	0	0	0	0	0	0	0	0	0	0	1	0	0	0	0	0	0	0	0	0	0	0
NC_004668.1	2594127	2594130	TGAGCCGACCCCCAAAAGTTAGACCTAGAA-TAAAAAGTCTAACTTTTTGGGGTCGCTACA	ISEfa10	one side	cds2500	2593392	2594105	+	HAD superfamily hydrolase		NA	NA			cds2501	2594143	2595168	-	hypothetical protein	0	1	0	1	0	0	0	0	0	0	0	0	0	0	0	0	0	0	0	0	0	0	0	0	0	0	0	0	0
NC_004668.1	2594128	2594130	TGAGCCGACCCCCAAAAGTTAGACCTAGAA-TAAAAAGTCTAACTTTTTGGGGTCGCTACA	ISEfa10	one side	cds2500	2593392	2594105	+	HAD superfamily hydrolase		NA	NA			cds2501	2594143	2595168	-	hypothetical protein	0	0	0	0	1	0	0	0	1	0	0	0	0	0	0	0	0	0	0	1	0	1	0	0	1	0	0	1	0
NC_004668.1	2595677	2595680	ATGATTTGTCAAATTAAGTTAGAATAAAAT-TATTTTTCTAACTTAATTTTACAATTCGCG	IS6770	two side		NA	NA			cds2502	2595243	2596019	-	hypothetical protein		NA	NA			0	0	0	0	0	0	0	0	0	0	0	0	0	0	0	0	0	0	0	0	0	0	0	0	0	0	0	0	0
NC_004668.1	2596546	2596549	ATGATTTGTCAAATTAAGTTAGAATAAAAT-TATTTTTCTAACTTAATTTTACAATTCGCG	IS6770	two side		NA	NA			cds2503	2596059	2596841	-	hypothetical protein		NA	NA			0	0	0	0	1	0	0	0	0	0	0	0	0	0	0	0	0	0	0	0	0	0	0	0	1	0	0	0	0
NC_004668.1	2615614	2615616	CGCGAATTGTAAAATTAAGTTAGAAAAATA-TTTTATTCTAACTTAATTTGACAAATCATA	IS6770	two side		NA	NA			cds2520	2615548	2615979	-	hypothetical protein		NA	NA			0	0	0	0	0	0	0	0	0	0	0	0	0	0	0	0	0	0	0	0	0	0	0	0	0	0	0	0	0
NC_004668.1	2617430	2617433	TATTAATTGTCAAATTAAGTTAGACAATTC-TTATTTGTCTAGCTTAATTTTACAATCGGC	IS1062	two side	cds2521	2616171	2617295	-	transcriptional regulator		NA	NA			cds2522	2617476	2618660	-	A/G-specific adenine glycosylase	0	0	0	0	0	0	0	0	0	0	0	0	0	0	0	0	0	0	0	0	0	0	0	0	0	0	0	0	0
NC_004668.1	2641720	2641723	ATGATTTGTCAAATTAAGTTAGAATAAAAT-TATTTTTCTAACTTAATTTTACAATTCGCG	IS6770	two side		NA	NA			cds2547	2641443	2642081	+	hypothetical protein		NA	NA			0	0	0	0	0	0	0	0	0	0	0	0	0	0	0	0	0	0	0	0	0	0	0	0	0	0	0	0	0
NC_004668.1	2650253	2650256	TGAGCCGACCCCCAAAAGTTAGACCTAGAA-CAAAAAGTCTAACTTTTTGGGGTCGCTACA	ISEfa10	one side	cds2554	2648969	2649658	-	O-methyltransferase		NA	NA			cds2555	2650274	2651278	-	lipoate-protein ligase A	0	0	0	0	0	0	0	0	0	0	0	0	0	0	0	0	0	0	0	0	0	0	0	0	0	0	0	0	0
NC_004668.1	2650254	2650256	TGAGCCGACCCCCAAAAGTTAGACCTAGAA-CAAAAAGTCTAACTTTTTGGGGTCGCTACA	ISEfa10	one side	cds2554	2648969	2649658	-	O-methyltransferase		NA	NA			cds2555	2650274	2651278	-	lipoate-protein ligase A	0	0	0	0	0	0	0	0	0	0	0	0	0	0	0	0	0	0	0	0	0	0	0	0	0	0	0	0	0
NC_004668.1	2650272	2650276	TTAATTGTCAAATTAAGTTAGACAATTCCT-TATTTGTCTAGCTTAATTTTACAATCGGCG	IS1062	two side		NA	NA			cds2555	2650274	2651278	-	lipoate-protein ligase A		NA	NA			0	0	0	0	0	0	0	0	0	0	0	0	0	0	0	0	0	0	0	0	0	0	0	0	0	0	0	0	0
NC_004668.1	2696514	2696516	TATTAATTGTCAAATTAAGTTAGACAATTC-TATTTGTCTAGCTTAATTTTACAATCGGCG	IS1062	two side		NA	NA			cds2604	2695701	2697251	+	hypothetical protein		NA	NA			0	0	0	0	0	0	0	0	0	0	0	0	0	0	0	0	0	0	0	0	0	0	0	0	0	0	0	0	0
NC_004668.1	2699113	2699120	AGTCAAGTCCATAATCCTGTGTAAAATACT-TATCTTTTACACAATTATATGGACTTTATC	IS1542	two side		NA	NA			cds2606	2698595	2699659	-	hypothetical protein		NA	NA			0	0	0	0	0	0	0	0	0	0	0	0	0	0	0	0	0	0	0	0	0	0	0	0	0	0	0	0	0
NC_004668.1	2703158	2703165	AGTCAAGTCCAGACTCCTGTGTAAAATGCT-TTACTTTTACACAATTATACGGACTTTATC	ISEnfa4	two side		NA	NA			cds2610	2702591	2703382	-	hypothetical protein		NA	NA			0	0	0	0	0	0	0	0	0	0	0	0	0	0	0	0	0	0	0	0	0	0	0	0	0	0	0	0	0
NC_004668.1	270355	270358	CGCGAATTGTAAAATTAAGTTAGAAAAATA-ATTTTATTCTAACTTAATTTGACAAATCAT	IS6770	two side	cds261	269849	270283	+	(3R)-hydroxymyristoyl-ACP dehydratase		NA	NA			cds262	270461	271396	+	dihydroorotate dehydrogenase 1A	0	0	0	0	1	0	0	0	0	0	0	0	0	0	0	0	0	0	0	0	0	0	0	0	1	0	0	0	0
NC_004668.1	2774924	2774926	CGCCGATTGTAAAATTAAGCTAGACAAATA-GAATTGTCTAACTTAATTTGACAATTAATA	IS1062	two side	cds2697	2774510	2774878	-	general stress protein 13		NA	NA			cds2698	2775062	2776228	+	class II aminotransferase	0	0	0	0	0	0	0	0	0	0	0	0	0	0	0	0	0	0	0	0	0	0	0	0	0	0	0	0	0
NC_004668.1	2792327	2792332	TAATTGTCAAATTAAGTTAGACAATTCCTC-TATTTGTCTAGCTTAATTTTACAATCGGCG	IS1062	two side	cds2716	2791703	2792182	-	transcription elongation factor GreA		NA	NA			cds2717	2792443	2793828	-	hypothetical protein	0	0	0	0	0	0	0	0	0	0	0	0	0	0	0	0	0	0	0	0	0	0	0	0	0	0	0	0	0
NC_004668.1	279310	279317	GATAAAGTCCGTATAATTGTGTAAAAGTAA-AGCATTTTACACAGGAGTCTGGACTTGACT	ISEnfa4	two side	cds270	278462	279223	-	phosphosugar-binding transcriptional regulator		NA	NA			cds271	279470	280012	+	hypothetical protein	0	0	0	0	0	0	0	0	0	0	0	0	0	0	0	0	0	0	0	0	0	0	0	0	0	0	0	0	0
NC_004668.1	279332	279341	AGTCAAGTCCAGACTCCTGTGTAAAATGCT-TTTTACTTTTACACAATTATACGGACTTTA	ISEnfa4	two side	cds270	278462	279223	-	phosphosugar-binding transcriptional regulator		NA	NA			cds271	279470	280012	+	hypothetical protein	0	0	0	0	0	0	0	0	0	0	0	0	0	0	0	0	0	0	0	0	0	0	0	0	0	0	0	0	0
NC_004668.1	279353	279360	AGTCAAGTCCAGACTCCTGTGTAAAATGCT-TTACTTTTACACAATTATACGGACTTTATC	ISEnfa4	two side	cds270	278462	279223	-	phosphosugar-binding transcriptional regulator		NA	NA			cds271	279470	280012	+	hypothetical protein	0	0	0	0	0	0	0	0	0	0	0	0	0	0	0	0	0	0	0	0	0	0	0	0	0	0	0	0	0
NC_004668.1	2809598	2809601	TGTAGCGACCCCAAAAAGTTAGACTTTTTA-TTTCTAGGTCTAACTTTTGGGGGTCGGCTC	ISEfa10	one side	cds2732	2808984	2809583	+	hypothetical protein		NA	NA			cds2733	2809629	2812271	-	valyl-tRNA synthetase	0	0	0	0	0	0	0	0	0	0	0	0	0	0	0	0	0	0	0	0	0	0	0	0	0	0	0	0	0
NC_004668.1	2826533	2826587	ATTTACCTCCTTAAAATTAAATCTGTAGTA-TTCAACAATTNNNNNNNNNNNNNNNNNNNN	ISSto14	one side		NA	NA			cds2754	2826337	2826585	-	hypothetical protein		NA	NA			0	0	0	0	0	0	0	0	0	0	0	0	0	0	0	0	0	0	0	0	0	0	0	0	0	0	0	0	0
NC_004668.1	2840796	2840800	TGATTTGTCAAATTAAGTTAGAATAAAATG-TATTTTTCTAACTTAATTTTACAATTCGCG	IS6770	two side	cds2769	2840542	2840766	-	hypothetical protein		NA	NA			cds2770	2840812	2841180	-	cell wall surface anchor family protein	0	0	0	0	1	0	0	0	0	0	0	0	0	0	0	0	0	0	0	0	0	0	0	0	0	0	0	0	0
NC_004668.1	2840799	2840800	TGATTTGTCAAATTAAGTTAGAATAAAATG-TATTTTTCTAACTTAATTTTACAATTCGCG	IS6770	two side	cds2769	2840542	2840766	-	hypothetical protein		NA	NA			cds2770	2840812	2841180	-	cell wall surface anchor family protein	0	0	0	0	0	0	0	0	0	0	0	0	0	0	0	0	0	0	0	0	0	0	0	0	1	0	0	0	0
NC_004668.1	2843136	2843139	CGCCGATTGTAAAATTAAGCTAGACAAATA-GGAATTGTCTAACTTAATTTGACAATTAAT	IS1062	two side	cds2772	2842415	2843104	-	hypothetical protein		NA	NA			cds2773	2843530	2844501	-	amidinotransferase	0	0	1	0	0	0	0	0	0	0	0	0	0	0	0	0	0	0	1	0	0	0	0	0	0	0	1	0	0
NC_004668.1	2843287	2843295	AGAGTGTAAAATATTTTGTGTAAATGAAAA-ATTTATTTACACAAAATTATTGACGCTCCC	ISEf1	two side	cds2772	2842415	2843104	-	hypothetical protein		NA	NA			cds2773	2843530	2844501	-	amidinotransferase	0	0	0	0	0	0	0	0	0	0	0	0	0	0	0	0	0	0	0	0	0	0	0	0	0	0	0	0	0
NC_004668.1	2868476	2868478	CGCGAATTGTAAAATTAAGTTAGAAAAATA-TTTTATTCTAACTTAATTTGACAAATCATA	IS6770	two side		NA	NA			cds2795	2867675	2869300	+	hypothetical protein		NA	NA			0	0	0	0	0	0	0	0	0	0	0	0	0	0	0	0	0	0	0	0	0	0	0	0	0	0	0	0	0
NC_004668.1	2871614	2871616	TATGATTTGTCAAATTAAGTTAGAATAAAA-TATTTTTCTAACTTAATTTTACAATTCGCG	IS6770	two side	cds2797	2870225	2871448	-	allantoate amidohydrolase		NA	NA			cds2798	2871630	2872994	-	allantoinase	0	0	0	0	0	0	0	0	0	0	0	0	0	0	0	0	0	0	0	0	0	0	0	0	0	0	0	0	0
NC_004668.1	2875002	2875006	TGATTTGTCAAATTAAGTTAGAATAAAATG-TATTTTTCTAACTTAATTTGACAATTCGCG	IS6770	two side	cds2799	2872995	2874491	-	allantoin permease		NA	NA			cds2800	2875086	2875601	-	protease synthase and sporulation negative regulatory protein pai 1	0	0	0	0	0	0	0	0	0	0	0	0	0	0	0	0	0	0	0	0	0	0	0	0	0	0	0	0	0
NC_004668.1	2875059	2875065	CTGAATAATTCATAGCTCTAAATTTAACCT-GTTTCAATTAAAAAGTATGAATTATTCAGG	ISSsu5	two side	cds2799	2872995	2874491	-	allantoin permease		NA	NA			cds2800	2875086	2875601	-	protease synthase and sporulation negative regulatory protein pai 1	0	0	0	0	0	1	0	0	0	0	0	0	0	0	0	0	0	0	0	0	0	0	0	0	0	0	0	0	0
NC_004668.1	2876182	2876189	AGTCAAGTCCAGACTCCTGTGTAAAATGCT-TTACTTTTACACAATTATACGGACTTTATC	ISEnfa4	two side	cds2801	2875617	2876069	-	MarR family transcriptional regulator		NA	NA			cds2802	2876262	2876954	+	lipoprotein	0	0	0	0	0	0	0	0	0	1	0	0	0	0	0	0	0	0	0	0	0	0	0	0	0	0	0	0	0
NC_004668.1	2894943	2894945	TGAGCCGACCCCCAAAAGTTAGACCTAGAA-TAAAAAGTCTAACTTTTTGGGGTCGCTACA	ISEfa10	one side		NA	NA			cds2815	2894634	2895017	-	hypothetical protein		NA	NA			0	0	0	0	0	0	0	0	0	0	0	0	0	0	0	0	0	0	0	0	0	0	0	0	0	0	0	0	0
NC_004668.1	2929005	2929013	GGTTCTGTTGCAAAGTTTTAAATCTACTAT-TATTCTTTATTTAAAACTTTGCAACAGAAC	IS1216E	two side		NA	NA			cds2851	2928610	2929395	-	hypothetical protein		NA	NA			0	0	0	0	0	0	0	0	0	0	0	0	0	0	0	0	0	0	0	0	0	0	0	0	0	0	0	0	0
NC_004668.1	2936	2940	GAGCCGACCCCCAAAAGTTAGACCTAGAAA-ATAAAAAGTCTAACTTTTTGGGGTCGCTAC	ISEfa10	one side	cds1	1604	2734	+	DNA polymerase III subunit beta		NA	NA			cds2	3313	3558	+	hypothetical protein	0	0	0	0	0	0	0	0	0	0	0	0	0	0	0	0	0	0	0	0	0	0	0	0	0	0	0	0	0
NC_004668.1	2978490	2978497	AGTCAAGTCCATAATCCTGTGTAAAATACT-TATCTTTTACACAATTATATGGACTTTATC	IS1542	two side		NA	NA			cds2897	2977479	2978672	-	hypothetical protein		NA	NA			0	0	0	0	0	0	0	0	0	0	0	0	0	0	0	0	0	0	0	0	0	0	0	0	0	0	0	0	0
NC_004668.1	2978540	2978549	AGTCAAGTCCAGACTCCTGTGTAAAATGCT-TTTACTTTTACACAATTATACGGACTTTAT	ISEnfa4	two side		NA	NA			cds2897	2977479	2978672	-	hypothetical protein		NA	NA			0	0	0	0	0	0	0	0	0	0	0	0	0	0	0	0	0	0	0	0	0	0	0	0	0	0	0	0	0
NC_004668.1	2979878	2979886	AGAGTGTAAAATATTTTGTGTAAATAGAAA-AATCATTTACACAAAATTATTGACGCTCCC	ISLgar5	two side	cds2899	2979561	2979776	-	hypothetical protein		NA	NA			cds2900	2980159	2981940	-	peptide ABC transporter peptide-binding protein	0	0	0	0	0	0	0	0	0	0	0	0	0	0	0	0	0	0	0	0	0	0	0	0	0	0	0	0	0
NC_004668.1	2979966	2979973	GAGAGTGTAAAATATTTTGTGTAAATGAAA-ATTTATTTACACAAAATTATTGACGCTCCC	ISEf1	two side	cds2899	2979561	2979776	-	hypothetical protein		NA	NA			cds2900	2980159	2981940	-	peptide ABC transporter peptide-binding protein	0	0	0	0	0	0	0	0	0	0	0	0	0	0	0	0	0	0	0	0	0	0	0	0	0	0	0	0	0
NC_004668.1	2985913	2985921	GTCAAGTCCAGACTCCTGTGTAAAATGCTA-TTACTTTTACACAATTATACGGACTTTATC	ISEnfa4	two side	cds2904	2984826	2985833	-	peptide ABC transporter ATP-binding protein		NA	NA			cds2905	2986130	2986369	-	acyl carrier protein	0	0	0	0	0	0	0	0	0	0	0	0	0	0	0	0	0	0	0	0	0	0	0	0	0	0	0	0	0
NC_004668.1	2985930	2985939	AGTCAAGTCCAGACTCCTGTGTAAAATGCT-TTTTACTTTTACACAATTATACGGACTTTA	ISEnfa4	two side	cds2904	2984826	2985833	-	peptide ABC transporter ATP-binding protein		NA	NA			cds2905	2986130	2986369	-	acyl carrier protein	0	0	0	0	0	0	0	0	0	0	0	0	0	0	0	0	0	0	0	0	0	0	0	0	0	0	0	0	0
NC_004668.1	2985945	2985954	TCAAGTCCAGACTCCTGTGTAAAATGCTAT-TTACTTTTACACAATTATACGGACTTTATC	ISEnfa4	two side	cds2904	2984826	2985833	-	peptide ABC transporter ATP-binding protein		NA	NA			cds2905	2986130	2986369	-	acyl carrier protein	0	0	0	0	0	0	0	0	0	0	0	0	0	0	0	0	0	0	0	0	0	0	0	0	0	0	0	0	0
NC_004668.1	3005861	3005864	ATGATTTGTCAAATTAAGTTAGAATAAAAT-TATTTTTCTAACTTAATTTTACAATTCGCG	IS6770	two side		NA	NA			cds2921	3004382	3005863	+	D-alanyl-D-alanine carboxypeptidase		NA	NA			0	0	0	0	0	0	0	0	0	0	0	0	0	0	0	0	0	0	0	0	0	0	0	0	0	0	0	0	0
NC_004668.1	3018700	3018702	CGCGAATTGTAAAATTAAGTTAGAAAAATA-TTTTATTCTAACTTAATTTGACAAATCATA	IS6770	two side		NA	NA			cds2937	3018368	3019084	-	hypothetical protein		NA	NA			0	0	0	0	0	0	0	0	0	0	0	0	0	0	0	0	0	0	0	0	0	0	0	0	0	0	0	0	1
NC_004668.1	3018940	3018942	CGCCGATTGTAAAATTAAGCTAGACAAATA-GAATTGTCTAACTTAATTTGACAATTAATA	IS1062	two side		NA	NA			cds2937	3018368	3019084	-	hypothetical protein		NA	NA			0	0	0	0	0	0	0	0	0	0	0	0	0	0	0	0	0	0	0	0	0	0	0	0	0	0	0	0	0
NC_004668.1	3033267	3033271	TGATTTGTCAAATTAAGTTAGAATAAAATG-TATTTTTCTAACTTAATTTTACAATTCGCG	IS6770	two side	cds2949	3032274	3032717	+	hypothetical protein		NA	NA			cds2950	3033479	3033880	+	hypothetical protein	0	0	0	0	0	0	0	0	0	0	0	0	0	0	0	0	0	0	0	0	0	0	0	0	0	0	0	0	0
NC_004668.1	3033714	3033722	GATAAAGTCCATATAATTGTGTAAAAGATA-TAGTATTTTACACAGGATTATGGACTTGAC	IS1542	two side		NA	NA			cds2950	3033479	3033880	+	hypothetical protein		NA	NA			0	0	0	0	0	0	0	0	0	0	0	0	0	0	0	0	0	0	0	0	0	0	0	0	0	0	0	0	0
NC_004668.1	3033812	3033814	TATTAATTGTCAAATTAAGTTAGACAATTC-TATTTGTCTAGCTTAATTTTACAATCGGCG	IS1062	two side		NA	NA			cds2950	3033479	3033880	+	hypothetical protein		NA	NA			0	0	0	0	0	0	0	0	0	0	0	0	0	0	0	0	0	0	0	0	0	0	0	0	0	0	0	0	0
NC_004668.1	3054696	3054699	CGCCGATTGTAAAATTAAGCTAGACAAATA-GGAATTGTCTAACTTAATTTGACAATTAAT	IS1062	two side		NA	NA			cds2969	3053737	3055188	-	hypothetical protein		NA	NA			0	0	0	0	0	0	0	0	0	0	0	0	0	0	0	0	0	0	0	0	0	0	0	0	0	0	0	0	0
NC_004668.1	3064559	3064563	CGCGAATTGTAAAATTAAGTTAGAAAAATA-CATTTTATTCTAACTTAATTTGACAAATCA	IS6770	two side	cds2977	3064383	3064517	-	hypothetical protein		NA	NA			cds2978	3064838	3065851	-	lipase	0	0	1	0	0	0	0	0	0	0	0	0	0	0	0	0	0	0	1	0	0	0	0	0	0	0	1	0	0
NC_004668.1	3064619	3064627	AGTCAAGTCCAGACTCCTGTGTAAAATGCT-TTTACTTTTACACAATTATACGGACTTTAT	ISEnfa4	two side	cds2977	3064383	3064517	-	hypothetical protein		NA	NA			cds2978	3064838	3065851	-	lipase	0	0	0	0	0	0	0	0	0	0	0	0	0	0	0	0	0	0	0	0	0	0	0	0	0	0	0	0	0
NC_004668.1	3064715	3064722	GATAAAGTCCGTATAATTGTGTAAAAGTAA-AGCATTTTACACAGGAGTCTGGACTTGACT	ISEnfa4	two side	cds2977	3064383	3064517	-	hypothetical protein		NA	NA			cds2978	3064838	3065851	-	lipase	0	0	0	0	0	0	0	0	0	0	0	0	0	0	0	0	0	0	0	0	0	0	0	0	0	0	0	0	0
NC_004668.1	3070583	3070586	GCCGATTGTAAAATTAAGCTAGACAAATAA-GAATTGTCTAACTTAATTTGACAATTAATA	IS1062	two side	cds2983	3068727	3070496	-	sensor histidine kinase		NA	NA			cds2984	3070588	3071406	-	YaeC family lipoprotein	0	0	0	0	0	0	0	0	0	0	0	0	0	0	0	0	0	0	0	0	0	0	0	0	0	0	0	0	0
NC_004668.1	3090295	3090303	GTCAAGTCCATAATCCTGTGTAAAATACTA-TATCTTTTACACAATTATATGGACTTTATC	IS1542	two side	cds3004	3089810	3090226	-	mutator MutT protein		NA	NA			cds3005	3091008	3094640	-	hypothetical protein	0	0	0	0	0	0	0	0	0	0	0	0	0	0	0	0	0	0	0	0	0	0	0	0	0	0	0	0	0
NC_004668.1	3090313	3090321	AGTCAAGTCCAGACTCCTGTGTAAAATGCT-TTTACTTTTACACAATTATACGGACTTTAT	ISEnfa4	two side	cds3004	3089810	3090226	-	mutator MutT protein		NA	NA			cds3005	3091008	3094640	-	hypothetical protein	0	0	0	0	0	0	0	0	0	0	0	0	0	0	0	0	0	0	0	0	0	0	0	0	0	0	0	0	0
NC_004668.1	3090315	3090323	GTCAAGTCCATAATCCTGTGTAAAATACTA-TATCTTTTACACAATTATATGGACTTTATC	IS1542	two side	cds3004	3089810	3090226	-	mutator MutT protein		NA	NA			cds3005	3091008	3094640	-	hypothetical protein	0	0	0	0	0	0	0	0	0	0	0	0	0	0	0	0	0	0	0	0	0	0	0	0	0	0	0	0	0
NC_004668.1	3090340	3090348	GTCAAGTCCAGACTCCTGTGTAAAATGCTA-TTACTTTTACACAATTATACGGACTTTATC	ISEnfa4	two side	cds3004	3089810	3090226	-	mutator MutT protein		NA	NA			cds3005	3091008	3094640	-	hypothetical protein	0	0	0	0	0	0	0	0	0	0	0	0	0	0	0	0	0	0	0	0	0	0	0	0	0	0	0	0	0
NC_004668.1	3091115	3091122	AGTCAAGTCCAGACTCCTGTGTAAAATGCT-TTACTTTTACACAATTATACGGACTTTATC	ISEnfa4	two side		NA	NA			cds3005	3091008	3094640	-	hypothetical protein		NA	NA			0	0	0	0	0	0	0	0	0	0	0	0	0	0	0	0	0	0	0	0	0	0	0	0	0	0	0	0	0
NC_004668.1	3094620	3094627	AGTCAAGTCCAGACTCCTGTGTAAAATGCT-TTACTTTTACACAATTATACGGACTTTATC	ISEnfa4	two side		NA	NA			cds3005	3091008	3094640	-	hypothetical protein		NA	NA			0	0	0	0	0	0	0	0	0	0	0	0	0	0	0	0	0	0	0	0	0	0	0	0	0	0	0	0	0
NC_004668.1	312265	312268	TGGATAGGCTACAATTAACTAGACAGAAAA-AAAATTTGTCAAAAAAACTGTTGCCATTCC	IS1485	two side		NA	NA			cds314	312127	312336	+	hypothetical protein		NA	NA			0	0	0	0	0	0	0	0	0	0	0	0	0	0	0	0	0	0	0	0	0	0	0	0	0	0	0	0	0
NC_004668.1	3140626	3140628	TATTAATTGTCAAATTAAGTTAGACAATTC-TATTTGTCTAGCTTAATTTTACAATCGGCG	IS1062	two side		NA	NA			cds3044	3140604	3140705	-	hypothetical protein		NA	NA			0	0	1	0	0	0	0	0	0	0	0	0	0	0	0	0	0	0	0	0	0	0	0	0	0	0	0	0	0
NC_004668.1	3201375	3201383	AGTCAAGTCCAGACTCCTGTGTAAAATGCT-TTTACTTTTACACAATTATACGGACTTTAT	ISEnfa4	two side	cds3092	3195824	3201058	-	cell wall surface anchor family protein		NA	NA			cds3093	3201799	3202668	-	triphosphoribosyl-dephospho-CoA synthase	0	0	0	0	0	0	0	0	0	0	0	0	0	0	0	0	0	0	0	0	0	0	0	0	0	0	0	0	0
NC_004668.1	3201450	3201457	AGTCAAGTCCAGACTCCTGTGTAAAATGCT-TTACTTTTACACAATTATACGGACTTTATC	ISEnfa4	two side	cds3092	3195824	3201058	-	cell wall surface anchor family protein		NA	NA			cds3093	3201799	3202668	-	triphosphoribosyl-dephospho-CoA synthase	0	0	0	0	0	0	0	0	0	0	0	0	0	0	0	0	0	0	0	0	0	0	0	0	0	0	0	0	0
NC_004668.1	3201509	3201513	CGCGAATTGTAAAATTAAGTTAGAAAAATA-CATTTTATTCTAACTTAATTTGACAAATCA	IS6770	two side	cds3092	3195824	3201058	-	cell wall surface anchor family protein		NA	NA			cds3093	3201799	3202668	-	triphosphoribosyl-dephospho-CoA synthase	0	0	0	0	0	0	0	0	0	0	0	0	0	0	0	0	0	0	0	0	0	0	0	0	0	0	0	0	0
NC_004668.1	3201510	3201512	CGCGAATTGTAAAATTAAGTTAGAAAAATA-TTTTATTCTAACTTAATTTGACAAATCATA	IS6770	two side	cds3092	3195824	3201058	-	cell wall surface anchor family protein		NA	NA			cds3093	3201799	3202668	-	triphosphoribosyl-dephospho-CoA synthase	0	0	0	0	0	0	0	0	0	0	0	0	0	0	0	0	0	0	0	0	0	0	0	0	1	0	0	0	0
NC_004668.1	3209648	3209655	AGTCAAGTCCAGACTCCTGTGTAAAATGCT-TTACTTTTACACAATTATACGGACTTTATC	ISEnfa4	two side		NA	NA			cds3101	3209633	3209767	-	hypothetical protein		NA	NA			0	0	0	0	0	0	0	0	0	0	0	0	0	0	0	0	0	0	0	0	0	0	0	0	0	0	0	0	0
NC_004668.1	343215	343219	TTAATTGTCAAATTAAGTTAGACAATTCCT-TATTTGTCTAGCTTAATTTTACAATCGGCG	IS1062	two side		NA	NA			cds350	342508	343485	+	lipoprotein		NA	NA			0	0	0	0	0	0	0	0	0	0	0	0	0	0	0	0	0	0	0	0	0	0	0	0	0	0	0	0	0
NC_004668.1	344729	344733	CCTGAATAATTCATAGCTCTAAATTTAACC-GTTTCAATTAAAAAGTATGAATTATTCAGG	ISSsu5	two side	cds351	343670	344635	+	hypothetical protein		NA	NA			cds352	344854	345897	+	hypothetical protein	0	0	0	0	0	0	0	0	0	0	0	0	0	0	0	0	0	0	0	0	0	0	0	0	0	0	0	0	0
NC_004668.1	345897	345901	GCGAATTGTAAAATTAAGTTAGAAAAATAA-ATTTTATTCTAACTTAATTTGACAAATCAT	IS6770	two side	cds352	344854	345897	+	hypothetical protein		NA	NA			cds353	346269	346874	+	ankyrin repeat-containing protein	0	0	0	0	0	0	0	0	0	0	0	0	0	0	0	0	0	0	0	0	0	0	0	0	0	0	0	0	0
NC_004668.1	367997	368000	ATTAATTGTCAAATTAAGTTAGACAATTCC-TATTTGTCTAGCTTAATTTTACAATCGGCG	IS1062	two side		NA	NA			cds369	367625	368752	+	methionine synthase		NA	NA			0	0	0	0	0	0	0	0	0	0	0	0	0	0	0	0	0	0	0	0	0	0	0	0	0	0	0	0	0
NC_004668.1	376690	376692	CGCCGATTGTAAAATTAAGCTAGACAAATA-GAATTGTCTAACTTAATTTGACAATTAATA	IS1062	two side		NA	NA			cds379	376258	377091	-	HAD superfamily hydrolase		NA	NA			0	0	0	0	0	0	0	0	0	0	0	0	0	0	0	0	0	0	0	0	0	0	0	0	0	0	0	0	0
NC_004668.1	377258	377265	GGGAGCGTCAATAATTTTGTGTAAATAAAT-TTTCATTTACACAAAATATTTTACACTCTC	ISEf1	two side	cds379	376258	377091	-	HAD superfamily hydrolase		NA	NA			cds380	377290	379017	+	PTS system transporter subunit IIBC	0	0	0	0	0	0	0	0	0	0	0	0	0	0	0	0	0	0	0	0	0	0	0	0	0	0	0	0	0
NC_004668.1	381369	381376	GGTTCTGTTGCAAAGTTTTAAATCTACTAT-ATTCTTTATTTAAAACTTTGCAACAGAACC	IS1216E	two side		NA	NA			cds382	381052	381486	+	PTS system transporter subunit IIA		NA	NA			0	0	0	0	0	0	0	0	0	0	0	0	0	0	0	0	0	0	0	0	1	0	0	0	0	0	0	0	0
NC_004668.1	385544	385549	TAGCGACCCCAAAAAGTTAGACTTTTTATA-TTTCTAGGTCTAACTTTTGGGGGTCGGCTC	ISApl3	one side		NA	NA			cds387	385542	386657	-	DadA family oxidoreductase		NA	NA			0	0	0	0	0	0	0	0	1	0	0	0	1	0	0	0	0	0	0	1	0	1	0	0	0	0	0	1	0
NC_004668.1	390814	390818	TGATTTGTCAAATTAAGTTAGAATAAAATG-TATTTTTCTAACTTAATTTTACAATTCGCG	IS6770	two side	cds389	387695	388873	+	hypothetical protein		NA	NA			cds390	390874	391578	-	hypothetical protein	0	0	0	0	0	0	0	0	0	0	0	0	0	0	0	0	0	0	0	0	0	0	0	0	0	0	0	0	0
NC_004668.1	394580	394583	GTAGTGACCCCAAAAAGTTAGACTTTTTAT-TTCTAGGTCTAACTTTTGGGGGTCGGCTCA	ISEfa10	one side	cds393	393794	394546	+	IclR family transcriptional regulator		NA	NA			cds394	394707	395354	+	keto-hydroxyglutarate-aldolase/keto-deoxy-phosphogluconate aldolase	0	0	0	0	0	0	0	0	0	0	0	0	0	0	0	0	0	0	0	0	0	0	0	0	0	0	0	0	0
NC_004668.1	420522	420529	GGTTCTGTTGCAAAGTCTCAAAAAGGTCAT-TGAGCTTATCGGAAACTTTGCAACAGAACC	ISEnfa1	two side	cds419	419390	420493	+	mandelate racemase/muconate lactonizing enzyme family protein		NA	NA			cds420	420550	421248	-	6-phosphogluconolactonase	0	0	0	0	0	0	0	0	0	0	0	0	0	0	0	0	0	0	0	0	0	0	0	0	0	0	0	0	0
NC_004668.1	423665	423668	GATGTGCACCCCAAAAGTTAGACTTTTTAT-TGAAAAGTCTATATTTTGGGGGTCACTACA	ISLla3	two side	cds422	423247	423648	+	OsmC/Ohr family protein		NA	NA			cds423	423692	424471	-	hypothetical protein	0	0	0	0	1	0	0	0	0	0	0	0	0	0	0	0	0	0	0	0	0	0	0	0	0	0	0	0	0
NC_004668.1	426459	426464	CGAATTGTAAAATTAAGTTAGAAAAATAAA-ATTTTATTCTAACTTAATTTGACAAATCAT	IS6770	two side		NA	NA			cds426	426277	426753	+	PTS system transporter subunit IIB		NA	NA			0	0	0	0	0	0	0	0	0	0	0	0	0	0	0	0	0	0	0	0	0	0	0	0	0	0	0	0	0
NC_004668.1	42774	42782	CGCCGATTGTAAAATTAAGCTAGACAAATA-AAAGAGGAATTGTCTAACTTAATTTGACAA	IS1062	two side	cds35	42257	42736	+	deoxyuridine 5`-triphosphate nucleotidohydrolase		NA	NA			cds36	42815	44185	+	DNA repair protein RadA	0	0	0	0	0	0	0	0	0	0	0	0	0	0	0	0	0	0	0	0	0	0	0	0	0	0	0	0	0
NC_004668.1	446595	446598	ATGATTTGTCAAATTAAGTTAGAATAAAAT-TATTTTTCTAACTTAATTTTACAATTCGCG	IS6770	two side		NA	NA			cds448	446495	446725	-	excisionase		NA	NA			0	0	0	0	0	0	0	0	0	0	0	0	0	0	0	0	0	0	0	0	0	0	0	0	1	0	0	0	0
NC_004668.1	447588	447591	ATGATTTGTCAAATTAAGTTAGAATAAAAT-TATTTTTCTAACTTAATTTTACAATTCGCG	IS6770	two side		NA	NA			cds449	447581	447826	-	hypothetical protein		NA	NA			0	0	1	0	0	0	0	0	0	0	0	0	0	0	0	0	0	0	1	0	0	0	0	0	0	0	1	0	0
NC_004668.1	448423	448430	GAGAGTGTAAAATATTTTGTGTAAATGAAT-AGTTATTTACACAAAATTATTGACGCTCCC	ISEfm2	two side	cds450	447820	448221	-	hypothetical protein		NA	NA			cds451	450206	454123	+	aggregation substance	0	0	0	0	0	0	0	0	0	0	0	0	0	0	0	1	0	0	0	0	0	0	0	0	0	0	0	0	0
NC_004668.1	448430	448433	CGCGAATTGTAAAATTAAGTTAGAAAAATA-ATTTTATTCTAACTTAATTTGACAAATCAT	IS6770	two side	cds450	447820	448221	-	hypothetical protein		NA	NA			cds451	450206	454123	+	aggregation substance	0	0	0	0	0	0	0	0	0	0	0	0	0	0	0	0	0	0	0	0	0	0	0	0	0	0	0	0	0
NC_004668.1	449544	449553	TAAAGTCCGTATAATTGTGTAAAAGTAAAA-AGCATTTTACACAGGAGTCTGGACTTGACT	ISEnfa4	two side	cds450	447820	448221	-	hypothetical protein		NA	NA			cds451	450206	454123	+	aggregation substance	0	0	0	0	0	0	0	0	0	0	0	0	0	0	0	0	0	0	0	0	0	0	0	0	0	0	0	0	0
NC_004668.1	449555	449562	GATAAAGTCCGTATAATTGTGTAAAAGTAA-AGCATTTTACACAGGAGTCTGGACTTGACT	ISEnfa4	two side	cds450	447820	448221	-	hypothetical protein		NA	NA			cds451	450206	454123	+	aggregation substance	0	0	0	0	0	0	0	0	0	0	0	0	0	0	0	0	0	0	0	0	0	0	0	0	0	0	0	0	0
NC_004668.1	449934	449936	TGGAATGGCAACAGTTTTTTTGACAAATTT-TTTTCTGTCTAGTTAATTGTAGCCTATCCA	IS1485	two side	cds450	447820	448221	-	hypothetical protein		NA	NA			cds451	450206	454123	+	aggregation substance	0	0	0	0	0	0	0	0	0	0	0	0	0	0	0	0	0	0	0	0	0	0	0	0	0	0	0	0	0
NC_004668.1	450044	450046	TGGAATGGCAACAGTTTTTTTGACAAATTT-TTTTCTGTCTAGTTAATTGTAGCCTATCCA	IS1485	two side	cds450	447820	448221	-	hypothetical protein		NA	NA			cds451	450206	454123	+	aggregation substance	1	0	0	0	0	0	0	0	0	0	0	0	0	0	0	1	0	0	0	0	0	0	0	0	0	0	0	0	0
NC_004668.1	451437	451439	CGCCGATTGTAAAATTAAGCTAGACAAATA-GAATTGTCTAACTTAATTTGACAATTAATA	IS1062	two side		NA	NA			cds451	450206	454123	+	aggregation substance		NA	NA			0	0	0	0	0	0	0	0	0	0	0	0	0	0	0	0	0	0	0	0	0	0	0	0	0	0	0	0	0
NC_004668.1	457112	457119	GGTTCTGTTGCAAAGTCTCAAAAAGGTCAT-TGAGCTTATCGGAAACTTTGCAACAGAACC	ISEnfa1	two side		NA	NA			cds457	457105	458376	+	hypothetical protein		NA	NA			0	0	0	0	0	0	0	0	0	0	0	0	0	0	0	0	0	0	0	0	0	0	0	0	0	0	0	0	0
NC_004668.1	469437	469444	GGTTCTGTTGCAAAGTCTCAAAAAGGTCAT-TGAGCTTATCGGAAACTTTGCAACAGAACC	ISEnfa1	two side		NA	NA			cds469	467755	470013	+	hypothetical protein		NA	NA			0	0	0	0	0	0	0	0	0	0	0	0	0	0	0	0	0	0	0	0	0	0	0	0	0	0	0	0	0
NC_004668.1	470513	470549	ATATAACTATTACATTGATTACACTAAGAA-CTTTTTGAGACTTTGCAACAGAACCGTACT	ISEnfa1	one side	cds470	470015	470185	-	hypothetical protein		NA	NA			cds471	470593	471321	+	hypothetical protein	0	0	0	0	0	0	0	0	0	0	0	0	0	0	0	0	0	0	0	0	0	0	0	0	0	0	0	0	0
NC_004668.1	476306	476309	NNNNNNNNTGATTGAGAAAATGTNNNNNNN-CCAAACCATGTCCAACATGACTAAAGTGCT	ISEfm2	one side	cds479	474937	475212	+	hypothetical protein		NA	NA			cds480	477367	478404	-	hypothetical protein	0	0	0	0	0	0	0	0	0	0	0	0	0	0	0	0	0	0	0	0	0	0	0	0	0	0	0	0	0
NC_004668.1	479840	479848	AGAGTGTAAAATATTTTGTGTAAATAGAAA-AATCATTTACACAAAATTATTGACGCTCCC	ISLgar5	two side	cds482	479496	479825	-	cell wall surface anchor family protein		NA	NA			cds483	479855	480040	+	hypothetical protein	0	0	0	0	0	0	0	0	0	0	0	0	0	0	0	0	0	0	0	0	0	0	0	0	0	0	0	0	0
NC_004668.1	480403	480407	GCCTATGCTTTCTTAAAACGACTCCATAAA-AACGACTCCATAAACAGTTTGGTGAGCCGA	ISS1N	two side	cds483	479855	480040	+	hypothetical protein		NA	NA			cds484	481349	482323	-	choloylglycine hydrolase	0	0	0	0	0	0	0	1	1	0	0	0	1	0	0	0	0	0	0	1	0	1	0	0	0	1	0	1	0
NC_004668.1	480937	480939	CGCCGATTGTAAAATTAAGCTAGACAAATA-GAATTGTCTAACTTAATTTGACAATTAATA	IS1062	two side	cds483	479855	480040	+	hypothetical protein		NA	NA			cds484	481349	482323	-	choloylglycine hydrolase	0	0	0	0	0	0	0	0	0	0	0	0	0	0	0	0	0	0	0	0	0	0	0	0	0	0	0	0	0
NC_004668.1	480975	480980	GATTTGTCAAATTAAGCTAGAATAAAATGC-TATTTTTCTAACTTAATTTTACAATTCGCG	IS6770	two side	cds483	479855	480040	+	hypothetical protein		NA	NA			cds484	481349	482323	-	choloylglycine hydrolase	0	0	0	0	0	0	0	0	0	0	0	0	0	0	0	0	0	0	0	0	0	0	0	0	0	0	0	0	0
NC_004668.1	481009	481016	GATAAAGTCCGTATAATTGTGTAAAAGTAA-AGCATTTTACACAGGAGTCTGGACTTGACT	ISEnfa4	two side	cds483	479855	480040	+	hypothetical protein		NA	NA			cds484	481349	482323	-	choloylglycine hydrolase	0	0	0	0	0	0	0	0	0	0	0	0	0	0	0	0	0	0	0	0	0	0	0	0	0	0	0	0	0
NC_004668.1	483828	483836	GGGAGCGTCAATAATTTTGTGTAAATAAAT-TTTTCATTTACACAAAATATTTTACACTCT	ISEf1	two side	cds485	483259	483678	+	hypothetical protein		NA	NA			cds486	484016	484216	-	Cro/CI family transcriptional regulator	0	0	0	0	0	0	0	0	0	0	0	0	0	0	0	0	0	0	0	0	0	0	0	0	0	0	0	0	0
NC_004668.1	484032	484040	GATAAAGTCCATATAATTGTGTAAAAGATA-TAGTATTTTACACAGGATTATGGACTTGAC	IS1542	two side		NA	NA			cds486	484016	484216	-	Cro/CI family transcriptional regulator		NA	NA			0	0	0	0	0	0	0	0	0	0	0	0	0	0	0	0	0	0	0	0	1	0	0	0	0	0	0	0	0
NC_004668.1	487547	487554	GATAAAGTCCGTATAATTGTGTAAAAGTAA-AGCATTTTACACAGGAGTCTGGACTTGACT	ISEnfa4	two side		NA	NA			cds489	485112	488093	+	cylM protein		NA	NA			0	0	0	0	0	0	0	0	0	0	0	0	0	0	0	0	0	0	0	0	0	0	0	0	0	0	0	0	0
NC_004668.1	488522	488529	GGGAGCGTCAATAATTTTGTGTAAATGATT-TTNTATTTACACAAAATATTTTACACTCTC	ISLgar5	two side	cds489	485112	488093	+	cylM protein		NA	NA			cds490	489003	490175	+	IS256%2C transposase	0	0	0	0	0	0	0	0	0	0	0	0	0	0	0	0	0	0	0	0	0	0	0	0	0	0	0	0	0
NC_004668.1	488800	488807	GATAAAGTCCGTATAATTGTGTAAAAGTAA-AGCATTTTACACAGGAGTCTGGACTTGACT	ISEnfa4	two side	cds489	485112	488093	+	cylM protein		NA	NA			cds490	489003	490175	+	IS256%2C transposase	0	0	0	0	0	0	0	0	0	0	0	0	0	0	0	0	0	0	0	0	0	0	0	0	0	0	0	0	0
NC_004668.1	490519	490526	AGTCAAGTCCAGACTCCTGTGTAAAATGCT-TTACTTTTACACAATTATACGGACTTTATC	ISEnfa4	two side		NA	NA			cds491	490230	491147	+	AraC family transcriptional regulator		NA	NA			0	0	0	0	0	0	0	0	0	0	0	0	0	0	0	0	0	0	0	0	0	0	0	0	0	0	0	0	0
NC_004668.1	490708	490715	GATAAAGTCCATATAATTGTGTAAAAGATA-AGTATTTTACACAGGATTATGGACTTGACT	IS1542	two side		NA	NA			cds491	490230	491147	+	AraC family transcriptional regulator		NA	NA			0	0	0	0	0	0	0	0	0	0	0	0	0	0	0	0	0	0	0	0	0	0	0	0	0	0	0	0	0
NC_004668.1	491177	491179	TATGATTTGTCAAATTAAGTTAGAATAAAA-TATTTTTCTAACTTAATTTTACAATTCGCG	IS6770	two side	cds491	490230	491147	+	AraC family transcriptional regulator		NA	NA			cds492	491277	491693	+	hypothetical protein	0	0	0	0	0	0	0	0	0	0	0	0	0	0	0	0	0	0	0	0	0	0	0	0	0	0	0	0	0
NC_004668.1	491187	491194	AGTCAAGTCCAGACTCCTGTGTAAAATGCT-TTACTTTTACACAATTATACGGACTTTATC	ISEnfa4	two side	cds491	490230	491147	+	AraC family transcriptional regulator		NA	NA			cds492	491277	491693	+	hypothetical protein	0	0	0	0	0	0	0	0	0	0	0	0	0	0	0	0	0	0	0	0	0	0	0	0	0	0	0	1	0
NC_004668.1	491201	491208	AGTCAAGTCCAGACTCCTGTGTAAAATGCT-TTACTTTTACACAATTATACGGACTTTATC	ISEnfa4	two side	cds491	490230	491147	+	AraC family transcriptional regulator		NA	NA			cds492	491277	491693	+	hypothetical protein	0	0	0	0	0	0	0	0	0	0	0	0	0	0	0	0	0	0	0	0	0	0	0	0	0	0	0	0	0
NC_004668.1	491265	491272	AGTCAAGTCCAGACTCCTGTGTAAAATGCT-TTACTTTTACACAATTATACGGACTTTATC	ISEnfa4	two side	cds491	490230	491147	+	AraC family transcriptional regulator		NA	NA			cds492	491277	491693	+	hypothetical protein	0	0	0	0	0	0	0	0	0	0	0	0	0	0	0	0	0	0	0	0	0	0	0	0	0	0	0	0	0
NC_004668.1	494927	494934	GATAAAGTCCGTATAATTGTGTAAAAGTAA-AGCATTTTACACAGGAGTCTGGACTTGACT	ISEnfa4	two side		NA	NA			cds496	494871	495689	-	RpiR family phosphosugar-binding transcriptional regulator		NA	NA			0	0	0	0	0	0	0	0	0	0	0	0	0	0	0	0	0	0	0	0	0	0	0	0	0	0	0	0	0
NC_004668.1	495602	495609	GGTTCTGTTGCAAAGTTTTAAATCTACTAT-ATTCTTTATTTAAAACTTTGCAACAGAACC	IS1216E	two side		NA	NA			cds496	494871	495689	-	RpiR family phosphosugar-binding transcriptional regulator		NA	NA			0	0	0	0	0	0	0	0	0	0	0	0	0	0	0	0	0	0	0	0	0	0	0	0	0	0	0	0	0
NC_004668.1	498587	498596	GAGTGTAAAATATTTTGTGTAAATAGAAAA-AATCATTTACACAAAATTATTGACGCTCCC	ISLgar5	two side	cds497	495845	496552	+	N-acetylmannosamine-6-phosphate 2-epimerase		NA	NA			cds498	499173	499937	-	hypothetical protein	0	0	0	0	0	0	0	0	0	0	0	0	0	0	0	0	0	0	0	0	0	0	0	0	0	0	0	0	0
NC_004668.1	498727	498734	AGTCAAGTCCAGACTCCTGTGTAAAATGCT-TTACTTTTACACAATTATACGGACTTTATC	ISEnfa4	two side	cds497	495845	496552	+	N-acetylmannosamine-6-phosphate 2-epimerase		NA	NA			cds498	499173	499937	-	hypothetical protein	0	0	0	0	0	0	0	0	0	0	0	0	0	0	0	0	0	0	0	0	0	0	0	0	0	0	0	0	0
NC_004668.1	498799	498807	GTCAAGTCCAGACTCCTGTGTAAAATGCTA-TTACTTTTACACAATTATACGGACTTTATC	ISEnfa4	two side	cds497	495845	496552	+	N-acetylmannosamine-6-phosphate 2-epimerase		NA	NA			cds498	499173	499937	-	hypothetical protein	0	0	0	0	0	0	0	0	0	0	0	0	0	0	0	0	0	0	0	0	0	0	0	0	0	0	0	0	0
NC_004668.1	498801	498809	GTCAAGTCCAGACTCCTGTGTAAAATGCTA-TTACTTTTACACAATTATACGGACTTTATC	ISEnfa4	two side	cds497	495845	496552	+	N-acetylmannosamine-6-phosphate 2-epimerase		NA	NA			cds498	499173	499937	-	hypothetical protein	0	0	0	0	0	0	0	0	0	0	0	0	0	0	0	0	0	0	0	0	0	0	0	0	0	0	0	0	0
NC_004668.1	498867	498876	GAGTGTAAAATATTTTGTGTAAATGAAAAA-ATTTATTTACACAAAATTATTGACGCTCCC	ISEf1	two side	cds497	495845	496552	+	N-acetylmannosamine-6-phosphate 2-epimerase		NA	NA			cds498	499173	499937	-	hypothetical protein	0	0	0	0	0	0	0	0	0	0	0	0	0	0	0	0	0	0	0	0	0	0	0	0	0	0	0	0	0
NC_004668.1	499823	499831	AGTCAAGTCCAGACTCCTGTGTAAAATGCT-TTTACTTTTACACAATTATACGGACTTTAT	ISEnfa4	two side		NA	NA			cds498	499173	499937	-	hypothetical protein		NA	NA			0	0	0	0	0	0	0	0	0	0	0	0	0	0	0	0	0	0	0	0	0	0	0	0	0	0	0	0	0
NC_004668.1	499844	499851	AGTCAAGTCCAGACTCCTGTGTAAAATGCT-TTACTTTTACACAATTATACGGACTTTATC	ISEnfa4	two side		NA	NA			cds498	499173	499937	-	hypothetical protein		NA	NA			0	0	0	0	0	0	0	0	0	0	0	0	0	0	0	0	0	0	0	0	0	0	0	0	0	0	0	0	0
NC_004668.1	499856	499863	GATAAAGTCCGTATAATTGTGTAAAAGTAA-AGCATTTTACACAGGAGTCTGGACTTGACT	ISEnfa4	two side		NA	NA			cds498	499173	499937	-	hypothetical protein		NA	NA			0	0	0	0	0	0	0	0	0	0	0	0	0	0	0	0	0	0	0	0	0	0	0	0	0	0	0	0	0
NC_004668.1	499929	499936	AGTCAAGTCCAGACTCCTGTGTAAAATGCT-TTACTTTTACACAATTATACGGACTTTATC	ISEnfa4	two side		NA	NA			cds498	499173	499937	-	hypothetical protein		NA	NA			0	0	0	0	0	0	0	0	0	0	0	0	0	0	0	0	0	0	0	0	0	0	0	0	0	0	0	1	0
NC_004668.1	499937	499944	AGTCAAGTCCACAATCTTGTGTAAAAGTTC-TTACTTTTACACAATTATACGGACTTTATC	ISEnfa4	one side		NA	NA			cds499	499934	500977	-	hypothetical protein		NA	NA			0	0	0	0	0	0	0	0	0	0	0	0	0	0	0	0	0	0	0	0	0	0	0	0	0	0	0	0	0
NC_004668.1	500772	500779	GAGAGTGTAAAATATTTTGTGTAAATGAAA-ATTTATTTACACAAAATTATTGACGCTCCC	ISEf1	two side		NA	NA			cds499	499934	500977	-	hypothetical protein		NA	NA			0	0	0	0	0	0	0	0	0	0	0	0	0	0	0	0	0	0	0	0	0	0	0	0	0	0	0	0	1
NC_004668.1	501034	501041	GGGAGCGTCAATAATTTTGTGTAAATGATT-TTCTATTTACACAAAATATTTTACACTCTC	ISLgar5	two side	cds499	499934	500977	-	hypothetical protein		NA	NA			cds500	501328	501501	+	50S ribosomal protein L32	0	0	0	0	0	0	0	0	0	0	0	0	0	0	0	0	0	0	0	0	0	0	0	0	0	1	0	0	0
NC_004668.1	501076	501083	GATAAAGTCCGTATAATTGTGTAAAAGTAA-AGCATTTTACACAGGAGTCTGGACTTGACT	ISEnfa4	two side	cds499	499934	500977	-	hypothetical protein		NA	NA			cds500	501328	501501	+	50S ribosomal protein L32	0	0	0	0	0	0	0	0	1	0	0	0	0	0	0	0	0	0	0	0	0	1	0	0	0	0	0	0	0
NC_004668.1	501081	501088	AGTCAAGTCCATAATCCTGTGTAAAATACT-TATCTTTTACACAATTATATGGACTTTATC	IS1542	two side	cds499	499934	500977	-	hypothetical protein		NA	NA			cds500	501328	501501	+	50S ribosomal protein L32	0	0	0	0	0	0	0	0	0	0	0	0	0	0	0	0	0	0	0	0	0	0	0	0	0	0	0	0	0
NC_004668.1	501081	501093	AGTCAAGTCCAGACTCCTGTGTAAAATGCT-CCTTTTTACTTTTACACAATTATACGGACT	ISEnfa4	two side	cds499	499934	500977	-	hypothetical protein		NA	NA			cds500	501328	501501	+	50S ribosomal protein L32	0	0	0	0	0	0	0	0	0	0	0	0	0	0	0	0	0	0	0	0	0	0	0	0	0	0	0	0	0
NC_004668.1	501096	501103	GGGAGCGTCAATAATTTTGTGTAAATGATT-TTCTATTTACACAAAATATTTTACACTCTC	ISLgar5	two side	cds499	499934	500977	-	hypothetical protein		NA	NA			cds500	501328	501501	+	50S ribosomal protein L32	0	0	0	0	0	0	0	0	0	0	0	0	0	0	0	0	0	0	0	0	0	0	0	0	0	0	0	0	0
NC_004668.1	501147	501154	GATAAAGTCCGTATAATTGTGTAAAAGTAA-AGCATTTTACACAGGAGTCTGGACTTGACT	ISEnfa4	two side	cds499	499934	500977	-	hypothetical protein		NA	NA			cds500	501328	501501	+	50S ribosomal protein L32	0	0	0	0	0	0	0	0	0	0	0	0	0	0	0	0	0	0	0	0	0	0	0	0	0	0	0	0	0
NC_004668.1	502349	502351	TATTAATTGTCAAATTAAGTTAGACAATTC-TATTTGTCTAGCTTAATTTTACAATCGGCG	IS1062	two side		NA	NA			cds502	501952	502356	+	hypothetical protein		NA	NA			0	0	0	0	0	0	0	0	0	0	0	0	0	0	0	0	0	0	0	0	0	0	0	0	0	0	0	0	0
NC_004668.1	502382	502389	AGTCAAGTCCAGACTCCTGTGTAAAATGCT-TTACTTTTACACAATTATACGGACTTTATC	ISEnfa4	two side	cds502	501952	502356	+	hypothetical protein		NA	NA			cds503	502550	503620	+	ammonium transporter family protein	0	0	0	0	0	0	0	0	0	0	0	0	0	0	0	0	0	0	0	0	0	0	0	0	0	0	0	0	0
NC_004668.1	502422	502429	GATAAAGTCCGTATAATTGTGTAAAAGTAA-AGCATTTTACACAGGAGTCTGGACTTGACT	ISEnfa4	two side	cds502	501952	502356	+	hypothetical protein		NA	NA			cds503	502550	503620	+	ammonium transporter family protein	0	0	0	0	0	0	0	0	0	0	0	0	0	0	0	0	0	0	0	0	0	0	0	0	0	0	0	0	0
NC_004668.1	502466	502473	GAGAGTGTAAAATATTTTGTGTAAATGAAA-ATTTATTTACACAAAATTATTGACGCTCCC	ISEf1	two side	cds502	501952	502356	+	hypothetical protein		NA	NA			cds503	502550	503620	+	ammonium transporter family protein	0	0	0	0	0	0	0	0	0	0	0	0	0	0	0	0	0	0	0	0	0	0	0	0	0	0	0	0	0
NC_004668.1	502685	502688	TGGAATGGCAACAGTTTTTTTGACAAATTT-TTTTCTGTCTAGTTAATTGTAGCCTATCCA	IS1485	two side		NA	NA			cds503	502550	503620	+	ammonium transporter family protein		NA	NA			0	0	0	0	0	0	0	0	0	0	0	0	0	0	0	0	0	0	0	0	0	0	0	0	0	0	0	0	0
NC_004668.1	503642	503650	GTCAAGTCCAGACTCCTGTGTAAAATGCTA-TTACTTTTACACAATTATACGGACTTTATC	ISEnfa4	two side	cds503	502550	503620	+	ammonium transporter family protein		NA	NA			cds504	503723	504856	+	hypothetical protein	0	0	0	0	0	0	0	0	0	0	0	0	0	0	0	0	0	0	0	0	0	0	0	0	0	0	0	0	0
NC_004668.1	504142	504149	GATAAAGTCCGTATAATTGTGTAAAAGTAA-AGCATTTTACACAGGAGTCTGGACTTGACT	ISEnfa4	two side		NA	NA			cds504	503723	504856	+	hypothetical protein		NA	NA			0	0	0	0	0	0	0	0	0	0	0	0	0	0	0	0	0	0	0	0	0	0	0	0	0	0	0	0	0
NC_004668.1	504885	504890	CGCCGATTGTAAAATTAAGCTAGACAAATA-GAGGAATTGTCTAACTTAATTTGACAATTA	IS1062	two side	cds504	503723	504856	+	hypothetical protein		NA	NA			cds505	507125	508291	-	xylose repressor	0	0	0	0	0	0	0	0	0	0	0	0	0	0	0	0	0	0	0	0	0	0	0	0	0	0	0	0	0
NC_004668.1	504915	504923	GATAAAGTCCGTATAATTGTGTAAAAGTAA-TAGCATTTTACACAGGAGTCTGGACTTGAC	ISEnfa4	two side	cds504	503723	504856	+	hypothetical protein		NA	NA			cds505	507125	508291	-	xylose repressor	0	0	0	0	0	0	0	0	0	0	0	0	0	0	0	0	0	0	0	0	0	0	0	0	0	0	0	0	0
NC_004668.1	504924	504931	GAGAGTGTAAAATATTTTGTGTAAATGAAA-ATTTATTTACACAAAATTATTGACGCTCCC	ISEf1	two side	cds504	503723	504856	+	hypothetical protein		NA	NA			cds505	507125	508291	-	xylose repressor	0	0	0	0	0	0	0	0	0	0	0	0	0	0	0	0	0	0	0	0	0	0	0	0	0	0	0	0	1
NC_004668.1	505053	505056	ATTAATTGTCAAATTAAGTTAGACAATTCC-TATTTGTCTAGCTTAATTTTACAATCGGCG	IS1062	two side	cds504	503723	504856	+	hypothetical protein		NA	NA			cds505	507125	508291	-	xylose repressor	0	0	0	0	0	0	0	0	0	0	1	0	0	0	0	0	0	0	0	0	0	0	0	0	0	0	0	0	0
NC_004668.1	508327	508334	AGTCAAGTCCAGACTCCTGTGTAAAATGCT-TTACTTTTACACAATTATACGGACTTTATC	ISEnfa4	two side	cds505	507125	508291	-	xylose repressor		NA	NA			cds506	508658	510724	+	glycosyl hydrolase	0	0	0	0	0	0	0	0	0	0	0	0	0	0	0	0	0	0	0	0	0	0	0	0	0	0	0	0	0
NC_004668.1	516177	516185	ATAAAGTCCATATAATTGTGTAAAAGATAA-AGTATTTTACACAGGATTATGGACTTGACT	IS1542	two side		NA	NA			cds512	514714	516204	+	D-xylulose kinase		NA	NA			0	0	0	0	0	0	0	0	0	0	0	0	0	0	0	0	0	0	0	0	0	0	0	0	0	0	0	0	0
NC_004668.1	516188	516195	AGTCAAGTCCAGACTCCTGTGTAAAATGCT-TTACTTTTACACAATTATACGGACTTTATC	ISEnfa4	two side		NA	NA			cds512	514714	516204	+	D-xylulose kinase		NA	NA			0	0	0	0	0	0	0	0	0	0	0	0	0	0	0	0	0	0	0	0	0	0	0	0	0	0	0	0	0
NC_004668.1	516212	516220	GATAAAGTCCGTATAATTGTGTAAAAGTAA-TAGCATTTTACACAGGAGTCTGGACTTGAC	ISEnfa4	two side	cds512	514714	516204	+	D-xylulose kinase		NA	NA			cds513	517088	518671	-	polysaccharide biosynthesis family protein	0	0	0	0	0	0	0	0	0	0	0	0	0	0	0	0	0	0	0	0	0	0	0	0	0	0	0	0	0
NC_004668.1	516312	516320	GTCAAGTCCAGACTCCTGTGTAAAATGCTA-TTACTTTTACACAATTATACGGACTTTATC	ISEnfa4	two side	cds512	514714	516204	+	D-xylulose kinase		NA	NA			cds513	517088	518671	-	polysaccharide biosynthesis family protein	0	0	0	0	0	0	0	0	0	0	0	0	0	0	0	0	0	0	0	0	0	0	0	0	0	0	0	0	0
NC_004668.1	516352	516361	ATAAAGTCCGTATAATTGTGTAAAAGTAAA-TAGCATTTTACACAGGAGTCTGGACTTGAC	ISEnfa4	two side	cds512	514714	516204	+	D-xylulose kinase		NA	NA			cds513	517088	518671	-	polysaccharide biosynthesis family protein	0	0	0	0	0	0	0	0	0	0	0	0	0	0	0	0	0	0	0	0	0	0	0	1	0	0	0	0	0
NC_004668.1	516364	516371	AGTCAAGTCCATAAAATTGTGTAAAATACA-TTGCTTTTACACAATTATATGGACTTTATC	IS1542	one side	cds512	514714	516204	+	D-xylulose kinase		NA	NA			cds513	517088	518671	-	polysaccharide biosynthesis family protein	0	0	0	0	0	0	0	0	0	0	0	0	0	0	0	0	0	0	0	0	0	0	0	0	0	0	0	0	1
NC_004668.1	516364	516373	TAAAGTCCGTATAATTGTGTAAAAGTAAAA-AGCATTTTACACAGGAGTCTGGACTTGACT	ISEnfa4	two side	cds512	514714	516204	+	D-xylulose kinase		NA	NA			cds513	517088	518671	-	polysaccharide biosynthesis family protein	0	0	0	0	0	0	0	0	0	0	0	0	0	0	0	0	0	0	0	0	0	0	0	0	0	0	0	0	0
NC_004668.1	516423	516431	GATAAAGTCCGTATAATTGTGTAAAAGTAA-AGCATTTTACACAGGAGTCTGGACTTGACT	ISEnfa4	two side	cds512	514714	516204	+	D-xylulose kinase		NA	NA			cds513	517088	518671	-	polysaccharide biosynthesis family protein	0	0	0	0	0	0	0	0	0	0	0	0	0	0	0	0	0	0	0	0	0	0	0	0	0	0	0	0	0
NC_004668.1	516425	516434	TAAAGTCCGTATAATTGTGTAAAAGTAAAA-AGCATTTTACACAGGAGTCTGGACTTGACT	ISEnfa4	two side	cds512	514714	516204	+	D-xylulose kinase		NA	NA			cds513	517088	518671	-	polysaccharide biosynthesis family protein	0	0	0	0	0	0	0	0	0	0	0	0	0	0	0	0	0	0	0	1	0	0	0	0	0	0	0	0	0
NC_004668.1	516477	516486	TAAAGTCCGTATAATTGTGTAAAAGTAAAA-AGCATTTTACACAGGAGTCTGGACTTGACT	ISEnfa4	two side	cds512	514714	516204	+	D-xylulose kinase		NA	NA			cds513	517088	518671	-	polysaccharide biosynthesis family protein	0	0	0	0	0	0	0	0	0	0	0	0	0	0	0	0	0	0	0	0	0	0	0	0	0	0	0	0	0
NC_004668.1	516519	516526	AGTCAAGTCCAGACTCCTGTGTAAAATGCT-TTACTTTTACACAATTATACGGACTTTATC	ISEnfa4	two side	cds512	514714	516204	+	D-xylulose kinase		NA	NA			cds513	517088	518671	-	polysaccharide biosynthesis family protein	0	0	0	0	0	0	0	0	0	0	0	0	0	0	0	0	0	0	0	0	0	0	0	0	0	0	0	0	0
NC_004668.1	516533	516541	GTCAAGTCCAGACTCCTGTGTAAAATGCTA-TTACTTTTACACAATTATACGGACTTTATC	ISEnfa4	two side	cds512	514714	516204	+	D-xylulose kinase		NA	NA			cds513	517088	518671	-	polysaccharide biosynthesis family protein	0	0	0	0	0	0	0	0	0	0	0	0	0	0	0	0	0	0	0	0	0	0	0	0	0	0	0	0	0
NC_004668.1	516719	516727	AGTCAAGTCCAGACTCCTGTGTAAAATGCT-TTTACTTTTACACAATTATACGGACTTTAT	ISEnfa4	two side	cds512	514714	516204	+	D-xylulose kinase		NA	NA			cds513	517088	518671	-	polysaccharide biosynthesis family protein	0	0	0	0	0	0	0	0	0	0	0	0	0	0	0	0	0	0	0	0	0	0	0	0	0	0	0	0	0
NC_004668.1	517257	517264	GATAAAGTCCGTATAATTGTGTAAAAGTAA-AGCATTTTACACAGGAGTCTGGACTTGACT	ISEnfa4	two side		NA	NA			cds513	517088	518671	-	polysaccharide biosynthesis family protein		NA	NA			0	0	0	0	0	0	0	0	0	0	0	0	0	0	0	0	0	0	0	0	0	0	0	0	0	0	0	0	0
NC_004668.1	518680	518689	AGTCAAGTCCAGACTCCTGTGTAAAATGCT-TTACTTTTACACAATTATACGGACTTTATC	ISEnfa4	two side	cds513	517088	518671	-	polysaccharide biosynthesis family protein		NA	NA			cds514	520795	521085	+	hypothetical protein	0	0	0	0	0	0	0	0	0	0	0	0	0	0	0	0	0	0	0	0	0	0	0	0	0	0	0	0	0
NC_004668.1	518682	518689	AGTCAAGTCCAGACTCCTGTGTAAAATGCT-TTACTTTTACACAATTATACGGACTTTATC	ISEnfa4	two side	cds513	517088	518671	-	polysaccharide biosynthesis family protein		NA	NA			cds514	520795	521085	+	hypothetical protein	0	0	0	0	0	0	0	0	0	0	0	0	0	0	0	0	0	0	0	0	0	0	0	0	0	0	0	0	0
NC_004668.1	519483	519492	AGTCAAGTCCAGACTCCTGTGTAAAATGCT-TTTTACTTTTACACAATTATACGGACTTTA	ISEnfa4	two side	cds513	517088	518671	-	polysaccharide biosynthesis family protein		NA	NA			cds514	520795	521085	+	hypothetical protein	0	0	0	0	0	0	0	0	0	0	0	0	0	0	0	0	0	0	0	0	0	0	0	0	0	0	0	0	0
NC_004668.1	519845	519852	GATAAAGTCCGTATAATTGTGTAAAAGTAA-AGCATTTTACACAGGAGTCTGGACTTGACT	ISEnfa4	two side	cds513	517088	518671	-	polysaccharide biosynthesis family protein		NA	NA			cds514	520795	521085	+	hypothetical protein	0	0	0	0	0	0	0	0	0	0	0	0	0	0	0	0	0	0	0	0	0	0	0	0	0	0	0	0	0
NC_004668.1	519978	519981	CGCGAATTGTAAAATTAAGTTAGAAAAATA-ATTTTATTCTAACTTAATTTGACAAATCAT	IS6770	two side	cds513	517088	518671	-	polysaccharide biosynthesis family protein		NA	NA			cds514	520795	521085	+	hypothetical protein	0	0	0	0	0	0	0	0	0	0	0	0	0	0	0	0	0	0	0	0	0	0	0	0	0	0	0	0	0
NC_004668.1	531701	531712	AGTCAAGTCCAGACTCCTGTGTAAAATGCT-CTTTTTACTTTTACACAATTATACGGACTT	ISEnfa4	two side	cds522	529822	530511	+	DNA-binding response regulator		NA	NA			cds523	535599	537209	+	hypothetical protein	0	0	0	0	0	0	0	0	0	0	0	0	0	0	0	0	0	0	0	0	0	0	0	0	0	0	0	0	0
NC_004668.1	553430	553438	GTCAAGTCCAGACTCCTGTGTAAAATGCTA-TTACTTTTACACAATTATACGGACTTTATC	ISEnfa4	two side	cds540	549976	551526	+	polysaccharide deacetylase		NA	NA			cds541	559056	559430	+	hypothetical protein	0	0	0	0	0	0	0	0	0	0	0	0	0	0	0	0	0	0	0	0	0	0	0	0	0	0	0	0	0
NC_004668.1	553871	553878	GGTTCTGTTGCAAAGTTTTAAATAAAGAAT-ATAGTAGATTTAAAACTTTGCAACAGAACC	IS1216E	two side	cds540	549976	551526	+	polysaccharide deacetylase		NA	NA			cds541	559056	559430	+	hypothetical protein	0	0	0	0	0	0	0	0	0	0	0	0	0	0	0	0	0	0	0	0	0	0	0	0	0	0	0	0	0
NC_004668.1	563123	563130	GATAAAGTCCGTATAATTGTGTAAAAGTAA-AGCATTTTACACAGGAGTCTGGACTTGACT	ISEnfa4	two side		NA	NA			cds543	562902	563132	+	hypothetical protein		NA	NA			0	0	0	0	0	0	0	0	0	0	0	0	0	0	0	0	0	0	0	0	0	0	0	0	0	0	0	0	0
NC_004668.1	566732	566738	AGTCAAGTCCAGACTCCTGTGTAAAATGCT-TACTTTTACACAATTATACGGACTTTATCC	ISEnfa4	two side		NA	NA			cds546	566493	566978	-	hypothetical protein		NA	NA			0	0	0	0	0	0	0	0	0	0	0	0	0	0	0	0	0	0	0	0	0	0	0	0	0	0	0	0	0
NC_004668.1	567933	567941	AGTCAAGTCCAGACTCCTGTGTAAAATGCT-TTTACTTTTACACAATTATACGGACTTTAT	ISEnfa4	two side		NA	NA			cds547	567357	567935	-	gls24 protein		NA	NA			0	0	0	0	0	0	0	0	0	0	0	0	0	0	0	0	0	0	0	0	0	0	0	0	0	0	0	0	0
NC_004668.1	578501	578506	CCTGAATAATTCATAGCTCTAAATTTAACC-GTTTCAATTAAAAAGTATGAATTATTCAGG	ISSsu5	two side	cds560	577561	578361	-	hypothetical protein		NA	NA			cds561	578689	578784	-	hypothetical protein	0	0	0	0	0	0	0	0	0	0	0	0	0	0	0	0	0	0	0	0	0	0	0	0	0	0	0	0	0
NC_004668.1	578519	578523	ATACGATAAAGTCCATATAATTGTGTAAAA-AGTATTTTACACAGGATTATGGACTTGACT	IS1542	two side	cds560	577561	578361	-	hypothetical protein		NA	NA			cds561	578689	578784	-	hypothetical protein	0	0	0	0	0	0	0	0	0	0	0	0	0	0	0	0	0	0	0	0	0	0	0	0	0	0	0	0	0
NC_004668.1	578548	578553	GATAAAGTCCGTATAATTGTGTAAAAGTAA-AGCATTTTACACAGGAGTCTGGACTTGACT	ISEnfa4	two side	cds560	577561	578361	-	hypothetical protein		NA	NA			cds561	578689	578784	-	hypothetical protein	0	0	0	0	0	0	0	0	0	0	0	0	0	0	0	0	0	0	0	0	0	0	0	0	0	0	0	0	0
NC_004668.1	578561	578568	AGTCAAGTCCAGACTCCTGTGTAAAATGCT-TTACTTTTACACAATTATACGGACTTTATC	ISEnfa4	two side	cds560	577561	578361	-	hypothetical protein		NA	NA			cds561	578689	578784	-	hypothetical protein	0	0	0	0	0	0	0	0	0	0	0	0	0	0	0	0	0	0	0	0	0	0	0	0	0	0	0	1	0
NC_004668.1	578699	578706	NTGCCTTCANNNNNNNNNNNNNNNNNNNNN-AGCATTTTACACAGGAGTCTGGACTTGACT	ISEnfa4	one side		NA	NA			cds561	578689	578784	-	hypothetical protein		NA	NA			0	0	0	0	0	0	0	0	0	1	0	0	0	0	0	0	0	0	0	0	0	0	0	0	0	0	0	0	0
NC_004668.1	578699	578707	ATAAAGTCCGTATAATTGTGTAAAAGTAAA-AGCATTTTACACAGGAGTCTGGACTTGACT	ISEnfa4	two side		NA	NA			cds561	578689	578784	-	hypothetical protein		NA	NA			0	0	0	0	0	0	0	0	0	0	0	0	0	0	0	0	0	0	0	0	0	0	0	0	0	0	0	0	0
NC_004668.1	580587	580595	GTCAAGTCCAGACTCCTGTGTAAAATGCTA-TTACTTTTACACAATTATACGGACTTTATC	ISEnfa4	two side		NA	NA			cds564	580458	580724	+	hypothetical protein		NA	NA			0	0	0	0	0	0	0	0	0	0	0	0	0	0	0	0	0	0	0	0	0	0	0	0	0	0	0	0	0
NC_004668.1	583117	583124	GATAAAGTCCGTATAATTGTGTAAAAGTAA-AGCATTTTACACAGGAGTCTGGACTTGACT	ISEnfa4	two side	cds568	582370	582786	+	PTS system transporter subunit IIA		NA	NA			cds569	583783	584622	+	aldo/keto reductase family oxidoreductase	0	0	0	0	0	0	0	0	0	0	0	0	0	0	0	0	0	0	0	0	0	0	0	0	0	0	0	0	0
NC_004668.1	583171	583174	GCGAATTGTAAAATTAAGTTAGAAAAATAA-TTTTATTCTAACTTAATTTGACAAATCATA	IS6770	two side	cds568	582370	582786	+	PTS system transporter subunit IIA		NA	NA			cds569	583783	584622	+	aldo/keto reductase family oxidoreductase	0	0	0	0	0	0	0	0	0	0	0	0	1	0	0	0	0	0	0	0	0	0	0	0	0	0	0	0	0
NC_004668.1	583192	583199	AGTCAAGTCCAGACTCCTGTGTAAAATGCT-TTACTTTTACACAATTATACGGACTTTATC	ISEnfa4	two side	cds568	582370	582786	+	PTS system transporter subunit IIA		NA	NA			cds569	583783	584622	+	aldo/keto reductase family oxidoreductase	0	0	0	0	0	0	0	0	0	0	0	0	0	0	0	0	0	0	0	0	0	0	0	0	0	0	0	0	0
NC_004668.1	583243	583246	AGTCAAGTCCAGACTCCTGTGTAAAATGCT-TTACTTTTACACAATTATACGGACTTTATC	ISEnfa4	two side	cds568	582370	582786	+	PTS system transporter subunit IIA		NA	NA			cds569	583783	584622	+	aldo/keto reductase family oxidoreductase	0	0	0	0	0	0	0	0	0	0	0	0	0	0	0	0	0	0	0	0	0	0	0	0	0	0	0	0	0
NC_004668.1	583243	583251	GTCAAGTCCAGACTCCTGTGTAAAATGCTA-TTACTTTTACACAATTATACGGACTTTATC	ISEnfa4	two side	cds568	582370	582786	+	PTS system transporter subunit IIA		NA	NA			cds569	583783	584622	+	aldo/keto reductase family oxidoreductase	0	0	0	0	0	0	0	0	0	1	0	0	0	0	0	0	0	0	0	0	1	0	0	1	0	0	0	0	0
NC_004668.1	583243	583299	GTCAAGTCCAGACTCCTGTGTAAAATGCTA-TTACTTTTACACAATTATACGGACTTTATC	ISEnfa4	two side	cds568	582370	582786	+	PTS system transporter subunit IIA		NA	NA			cds569	583783	584622	+	aldo/keto reductase family oxidoreductase	0	0	0	0	0	0	0	0	0	0	0	0	0	0	0	0	0	0	0	0	0	0	0	0	0	0	0	0	0
NC_004668.1	583264	583271	GATAAAGTCCGTATAATTGTGTAAAAGTAA-AGCATTTTACACAGGAGTCTGGACTTGACT	ISEnfa4	two side	cds568	582370	582786	+	PTS system transporter subunit IIA		NA	NA			cds569	583783	584622	+	aldo/keto reductase family oxidoreductase	0	0	0	0	0	0	0	0	0	0	0	0	0	0	0	0	0	0	0	0	0	0	0	0	0	0	0	0	0
NC_004668.1	583265	583272	GATAAAGTCCGTATAATTGTGTAAAAGTAA-AGCATTTTACACAGGAGTCTGGACTTGACT	ISEnfa4	two side	cds568	582370	582786	+	PTS system transporter subunit IIA		NA	NA			cds569	583783	584622	+	aldo/keto reductase family oxidoreductase	0	0	0	0	0	0	0	0	0	0	0	0	0	0	0	0	0	0	0	0	0	0	0	0	0	0	0	1	0
NC_004668.1	59452	59455	ATTAATTGTCAAATTAAGTTAGACAATTCC-TATTTGTCTAGCTTAATTTTACAATCGGCG	IS1062	two side	cds54	58570	59391	+	pur operon repressor		NA	NA			cds55	59602	60978	+	UDP-N-acetylglucosamine pyrophosphorylase	0	0	0	0	0	0	0	0	0	0	0	0	0	0	0	0	0	0	1	0	0	0	0	0	0	0	0	0	0
NC_004668.1	608941	608947	TGATAAAGTCCGTATAATTGTGTAAAAGTA-TTACTTTTACACAATTATACGGACTTTATC	ISEnfa4	two side		NA	NA			cds594	608293	609054	+	DeoR family transcriptional regulator		NA	NA			0	0	0	0	0	0	0	0	0	0	0	0	0	0	0	0	0	0	0	0	0	0	0	0	0	0	0	0	0
NC_004668.1	608941	608948	GATAAAGTCCGTATAATTGTGTAAAAGTAA-TTACTTTTACACAATTATACGGACTTTATC	ISEnfa4	two side		NA	NA			cds594	608293	609054	+	DeoR family transcriptional regulator		NA	NA			0	0	0	0	0	0	0	0	0	1	0	0	0	0	0	0	0	0	0	0	1	0	0	1	0	0	0	0	0
NC_004668.1	61504	61507	TGGATAAATGTCAATAAAGTAGACACAAAA-AAAAACTGTCTACTTTATTAGCATACATGC	ISLmo5	one side		NA	NA			cds56	61420	65361	+	5'-nucleotidase		NA	NA			0	0	0	0	0	0	0	0	0	0	0	0	0	0	0	0	0	0	0	0	0	0	0	0	0	0	0	0	0
NC_004668.1	617955	617957	CGCCGATTGTAAAATTAAGCTAGACAAATA-GAATTGTCTAACTTAATTTGACAATTAATA	IS1062	two side	cds603	616952	617926	-	glyoxalase		NA	NA			cds604	617957	618529	+	hypothetical protein	0	0	0	0	0	0	0	0	0	0	0	0	0	0	0	0	0	0	0	0	0	0	0	0	0	0	0	0	0
NC_004668.1	617955	617958	ATTAATTGTCAAATTAAGTTAGACAATTCC-TATTTGTCTAGCTTAATTTTACAATCGGCG	IS1062	two side		NA	NA			cds604	617957	618529	+	hypothetical protein		NA	NA			0	0	0	0	0	0	0	0	0	0	0	0	0	0	0	0	0	0	0	0	0	0	0	0	0	0	0	0	0
NC_004668.1	628132	628139	GGTTCTGTTGCAAAGTTTTAAATCTACTAT-ATTCTTTATTTAAAACTTTGCAACAGAACC	IS1216E	two side		NA	NA			cds611	627120	628637	+	glycine betaine/carnitine/choline ABC transporter glycine betaine/carnitine/choline-binding protein		NA	NA			0	0	0	0	0	0	0	0	0	0	0	0	0	0	0	0	0	0	0	0	0	0	0	0	0	0	0	0	0
NC_004668.1	62940	62944	ATGATTTGTCAAATTAAGTTAGAATAAAAT-TTATTTTTCTAACTTAATTTTACAATTCGC	IS6770	two side		NA	NA			cds56	61420	65361	+	5'-nucleotidase		NA	NA			0	1	0	0	0	0	0	0	0	0	0	0	0	0	0	0	0	0	0	0	0	0	0	0	0	0	0	0	0
NC_004668.1	641511	641514	ATGATTTGTCAAATTAAGTTAGAATAAAAT-TATTTTTCTAACTTAATTTTACAATTCGCG	IS6770	two side	cds620	640356	641384	-	rotamase		NA	NA			cds621	641548	641892	-	hypothetical protein	0	0	1	0	0	1	1	0	1	0	0	0	1	0	0	0	1	0	1	1	0	1	0	0	0	0	1	1	1
NC_004668.1	645366	645369	ATGATTTGTCAAATTAAGTTAGAATAAAAT-TATTTTTCTAACTTAATTTTACAATTCGCG	IS6770	two side		NA	NA			cds625	644613	645392	+	hypothetical protein		NA	NA			0	0	0	0	0	0	0	0	0	0	0	0	0	0	0	0	0	0	0	0	0	0	0	0	0	0	0	0	0
NC_004668.1	666503	666506	ATTAATTGTCAAATTAAGTTAGACAATTCC-TATTTGTCTAGCTTAATTTTACAATCGGCG	IS1062	two side	cds647	665766	666503	-	hypothetical protein		NA	NA			cds648	666558	668849	-	hypothetical protein	0	0	0	0	0	0	0	0	0	0	0	0	0	0	0	0	0	0	0	0	0	0	0	0	0	0	0	0	0
NC_004668.1	666534	666537	CGCGAATTGTAAAATTAAGTTAGAAAAATA-ATTTTATTCTAACTTAATTTGACAAATCAT	IS6770	two side	cds647	665766	666503	-	hypothetical protein		NA	NA			cds648	666558	668849	-	hypothetical protein	0	0	0	0	0	0	0	0	0	0	0	0	0	0	0	0	0	0	0	0	0	0	0	0	0	0	0	0	0
NC_004668.1	666535	666538	ATGATTTGTCAAATTAAGTTAGAATAAAAT-TATTTTTCTAACTTAATTTTACAATTCGCG	IS6770	two side	cds647	665766	666503	-	hypothetical protein		NA	NA			cds648	666558	668849	-	hypothetical protein	0	0	0	0	0	0	0	0	0	0	0	0	0	0	0	0	0	0	0	0	0	0	0	0	0	0	0	0	0
NC_004668.1	666536	666540	TGATTTGTCAAATTAAGTTAGAATAAAATG-TATTTTTCTAACTTAATTTTACAATTCGCG	IS6770	two side	cds647	665766	666503	-	hypothetical protein		NA	NA			cds648	666558	668849	-	hypothetical protein	0	0	0	0	0	0	0	0	0	0	0	0	0	0	0	0	0	0	0	0	0	0	0	0	0	0	0	0	0
NC_004668.1	689227	689232	CGCCGATTGTAAAATTAAGCTAGACAAATA-GAGGAATTGTCTAACTTAATTTGACAATTA	IS1062	two side	cds664	688282	689127	-	LuxR family transcriptional regulator		NA	NA			cds665	689526	690545	+	putrescine carbamoyltransferase	0	0	0	0	0	0	0	0	0	0	0	0	0	0	0	0	0	0	0	0	0	0	0	0	0	0	0	0	0
NC_004668.1	700516	700518	TATTATTTGTCAAATTAAGCGAGACAAAAC-TATTTGTCTCGCTTAATTATACAAACGGCG	IS1252	one side		NA	NA			cds676	699669	701060	+	sodium/dicarboxylate symporter family protein		NA	NA			0	0	0	0	0	0	0	0	0	0	0	0	0	0	0	0	0	0	0	0	0	0	0	0	0	0	0	0	0
NC_004668.1	702953	702955	TATGATTTGTCAAATTAAGTTAGAATAAAA-TATTTTTCTAACTTAATTTTACAATTCGCG	IS6770	two side	cds678	701726	702892	+	penicillin-binding protein		NA	NA			cds679	702992	703702	+	hypothetical protein	1	0	0	0	0	0	0	0	0	0	0	0	0	0	0	0	0	0	0	0	0	0	0	0	0	0	0	0	0
NC_004668.1	70360	70363	GGTGTTAGTATCAAATCTTAGACAGCTTTT-AAATGTGTCCAAGATATTGACTCAAATCCA	ISBce13	one side	cds61	69294	70310	+	Holliday junction DNA helicase RuvB		NA	NA			cds62	70434	70871	-	hypothetical protein	1	0	0	0	0	0	0	0	0	0	0	0	0	0	0	0	0	0	0	0	0	0	0	0	0	0	0	0	0
NC_004668.1	705239	705247	GATAAAGTCCGTATAATTGTGTAAAAGTAA-TAGCATTTTACACAGGAGTCTGGACTTGAC	ISEnfa4	two side		NA	NA			cds680	704291	705241	+	hypothetical protein		NA	NA			0	0	0	0	0	0	0	0	0	0	0	0	0	0	0	0	0	0	0	0	0	0	0	0	0	0	0	0	0
NC_004668.1	705242	705245	CGCGAATTGTAAAATTAAGTTAGAAAAATA-ATTTTATTCTAACTTAATTTGACAAATCAT	IS6770	two side	cds680	704291	705241	+	hypothetical protein		NA	NA			cds681	705465	705803	+	cell wall surface anchor family protein	0	0	0	0	0	0	0	0	0	0	0	0	0	0	0	0	0	0	0	0	0	0	0	0	0	0	0	0	0
NC_004668.1	705375	705381	TGATAAAGTCCGTATAATTGTGTAAAAGTA-AGCATTTTACACAGGAGTCTGGACTTGACT	ISEnfa4	two side	cds680	704291	705241	+	hypothetical protein		NA	NA			cds681	705465	705803	+	cell wall surface anchor family protein	0	0	0	0	0	0	0	0	0	0	0	0	0	0	0	0	0	0	0	0	0	0	0	0	0	0	0	0	0
NC_004668.1	705382	705381	TGATAAAGTCCGTATAATTGTGTAAAAGTA-AGCATTTTACACAGGAGTCTGGACTTGACT	ISEnfa4	two side	cds680	704291	705241	+	hypothetical protein		NA	NA			cds681	705465	705803	+	cell wall surface anchor family protein	0	0	1	0	0	0	0	0	1	0	0	0	0	0	0	0	0	0	1	0	0	1	0	0	0	0	0	0	0
NC_004668.1	705770	705772	CGCGAATTGTAAAATTAAGTTAGAAAAATA-TTTTATTCTAACTTAATTTGACAAATCATA	IS6770	two side		NA	NA			cds681	705465	705803	+	cell wall surface anchor family protein		NA	NA			0	0	0	0	0	0	0	0	0	0	0	0	0	0	0	0	0	0	0	0	0	0	0	0	0	0	0	0	0
NC_004668.1	710497	710501	TTAATTGTCAAATTAAGTTAGACAATTCCT-TATTTGTCTAGCTTAATTTTACAATCGGCG	IS1062	two side		NA	NA			cds686	710288	711382	+	hypothetical protein		NA	NA			0	0	0	0	0	0	0	0	0	0	0	0	0	0	0	0	0	0	0	0	0	0	0	0	0	0	0	0	0
NC_004668.1	724529	724538	TTGTCAAATTAAGTTAGACAATTCCTCTTT-TTATTTGTCTAGCTTAATTTTACAATCGGC	IS1062	two side	cds694	721603	724422	+	excinuclease ABC subunit A		NA	NA			cds695	724593	725159	+	hypothetical protein	0	0	0	0	0	0	0	0	0	0	0	0	0	0	0	0	0	0	0	0	0	0	0	0	0	0	0	0	0
NC_004668.1	731179	731181	TATGATTTGTCAAATTAAGTTAGAATAAAA-TATTTTTCTAACTTAATTTTACAATTCGCG	IS6770	two side		NA	NA			cds703	731026	731544	+	hypothetical protein		NA	NA			0	0	0	0	0	0	0	0	0	0	0	0	0	0	0	0	0	0	0	0	0	0	0	0	0	0	0	0	0
NC_004668.1	736158	736160	TATGATTTGTCAAATTAAGTTAGAATAAAA-TATTTTTCTAACTTAATTTTACAATTCGCG	IS6770	two side		NA	NA			cds707	735904	736413	+	hypothetical protein		NA	NA			0	0	0	0	0	0	0	0	0	0	0	0	0	0	0	0	0	0	0	0	0	0	0	0	0	0	0	0	0
NC_004668.1	75718	75720	TATTAATTGTCAAATTAAGTTAGACAATTC-TATTTGTCTAGCTTAATTTTACAATCGGCG	IS1062	two side		NA	NA			cds65	74846	75763	+	Cro/CI family transcriptional regulator		NA	NA			1	0	0	0	0	0	0	0	0	0	0	0	0	0	0	0	0	0	0	0	0	0	0	0	0	0	0	0	0
NC_004668.1	758872	758879	GAGAGTGTAAAATATTTTGTGTAAATAGAA-AATCATTTACACAAAATTATTGACGCTCCC	ISLgar5	two side	cds726	758000	758659	-	hypothetical protein		NA	NA			cds727	758976	761189	+	autolysin	0	0	0	0	0	0	0	0	0	0	0	0	0	0	0	0	0	0	0	0	0	0	0	0	0	0	0	0	0
NC_004668.1	76554	76562	GATAAAGTCCGTATAATTGTGTAAAAGTAA-TAGCATTTTACACAGGAGTCTGGACTTGAC	ISEnfa4	two side	cds66	75810	76463	-	Crp/Fnr family transcriptional regulator		NA	NA			cds67	76736	77629	+	short chain dehydrogenase/reductase family oxidoreductase	0	0	0	0	0	0	0	0	0	0	0	0	0	0	0	0	0	0	0	0	0	0	0	0	0	0	0	0	0
NC_004668.1	789445	789450	CCTGAATAATTCATAGCTCTAAATTTAACC-GTTTCAATTAAAAAGTATGAATTATTCAGG	ISSsu5	two side		NA	NA			cds754	789317	791236	+	hypothetical protein		NA	NA			0	0	0	0	0	0	0	0	0	0	0	0	0	0	0	0	1	0	0	0	0	0	0	0	0	0	0	0	0
NC_004668.1	807085	807093	AGTCAAGTCCAGACTCCTGTGTAAAATGCT-TTTACTTTTACACAATTATACGGACTTTAT	ISEnfa4	two side	cds773	806779	807045	-	hypothetical protein		NA	NA			cds774	807350	807703	+	holo-ACP synthase	0	0	0	0	0	0	0	0	0	0	0	0	0	0	0	0	0	0	0	0	0	0	0	0	0	0	0	0	0
NC_004668.1	807163	807165	CGCCGATTGTAAAATTAAGCTAGACAAATA-GAATTGTCTAACTTAATTTGACAATTAATA	IS1062	two side	cds773	806779	807045	-	hypothetical protein		NA	NA			cds774	807350	807703	+	holo-ACP synthase	1	0	0	0	0	0	0	0	0	0	0	0	0	0	0	0	0	0	0	0	0	0	0	0	0	0	0	0	0
NC_004668.1	807163	807168	GATTTGTCAAATTAAGTTAGAATAAAATGC-TATTTTTTTAACTTAATTTTACAATTCGCG	IS6770	two side	cds773	806779	807045	-	hypothetical protein		NA	NA			cds774	807350	807703	+	holo-ACP synthase	0	0	1	0	0	0	0	0	0	0	0	0	0	0	0	0	0	0	0	0	0	0	0	0	0	0	1	0	1
NC_004668.1	815590	815597	AGTCAAGTCCAGACTCCTGTGTAAAATGCT-TTACTTTTACACAATTATACGGACTTTATC	ISEnfa4	two side		NA	NA			cds784	815579	818245	+	phage infection protein		NA	NA			0	0	0	0	0	0	0	0	0	0	0	0	0	0	0	0	0	0	0	0	0	0	0	0	0	0	0	0	0
NC_004668.1	818435	818439	CGCGAATTGTCAAATTAAGTTAGAAAAATA-CATTTTATTCTAACTTAATTTGACAAATCA	IS6770	two side	cds784	815579	818245	+	phage infection protein		NA	NA			cds785	818466	819635	+	cation efflux family protein	0	0	0	0	0	0	0	0	0	0	0	0	0	0	0	0	0	0	0	0	0	0	0	0	0	0	0	0	0
NC_004668.1	818439	818441	CGCGAATTGTAAAATTAAGTTAGAAAAATA-TTTTATTCTAACTTAATTTGACAAATCATA	IS6770	two side	cds784	815579	818245	+	phage infection protein		NA	NA			cds785	818466	819635	+	cation efflux family protein	0	0	1	0	0	0	0	0	0	0	0	0	0	0	0	0	0	0	1	0	0	0	0	0	0	0	1	0	0
NC_004668.1	820826	820829	ATGATTTGTCAAATTAAGTTAGAATAAAAT-TATTTTTCTAACTTAATTTTACAATTCGCG	IS6770	two side		NA	NA			cds786	819933	821756	+	hypothetical protein		NA	NA			0	0	0	0	0	0	0	0	0	0	0	0	0	0	0	0	0	0	0	0	0	0	0	0	0	0	0	0	0
NC_004668.1	832844	832847	CGCGAATTGTAAAATTAAGTTAGAAAAATA-ATTTTATTCTAACTTAATTTGACAAATCAT	IS6770	two side	cds795	829936	832581	+	cation transporter E1-E2 family ATPase		NA	NA			cds796	832915	834921	+	potassium uptake protein	0	0	1	0	0	0	0	0	0	0	0	0	0	0	0	0	0	0	1	0	0	0	0	0	0	0	1	0	1
NC_004668.1	838017	838020	ATTAATTGTCAAATTAAGTTAGACAATTCC-TATTTGTCTAGCTTAATTTTACAATCGGCG	IS1062	two side	cds798	835853	837958	+	copper-translocating P-type ATPase		NA	NA			cds799	838082	839506	+	hypothetical protein	1	0	0	0	0	0	0	0	0	0	0	0	0	0	0	0	0	0	0	0	0	0	0	0	0	0	0	0	0
NC_004668.1	838945	838949	CGCGAATTGTAAAATTAAGTTAGAAAAATA-CATTTTATTCTAACTTAATTTGACAAATCA	IS6770	two side		NA	NA			cds799	838082	839506	+	hypothetical protein		NA	NA			0	0	0	0	0	0	0	0	0	0	0	0	1	0	0	0	0	0	0	0	0	0	0	0	0	0	0	0	0
NC_004668.1	84949	84952	ATGATTTGTCAAATTAAGTTAGAATAAAAT-TATTTTTCTAACTTAATTTTACAATTCGCG	IS6770	two side	cds77	83263	84750	-	hypothetical protein		NA	NA			cds78	85595	91558	+	hypothetical protein	0	0	0	0	0	0	0	0	0	0	0	0	0	0	0	0	0	0	0	0	0	0	0	0	1	0	0	0	0
NC_004668.1	850346	850348	CGCCGATTGTAAAATTAAGCTAGACAAATA-GAATTGTCTAACTTAATTTGACAATTAATA	IS1062	two side		NA	NA			cds808	849180	850700	+	hypothetical protein		NA	NA			0	0	0	0	0	0	0	0	0	0	0	0	0	0	0	0	0	0	0	0	0	0	0	0	0	0	0	0	0
NC_004668.1	85057	85059	CGCCGATTGTAAAATTAAGCTAGACAAATA-ATTTTGTCTAGCTTAATTTGACAAATCAAA	IS1062	one side	cds77	83263	84750	-	hypothetical protein		NA	NA			cds78	85595	91558	+	hypothetical protein	0	0	0	0	0	0	0	0	0	0	0	0	0	0	0	0	0	0	0	0	0	0	0	0	0	0	0	0	0
NC_004668.1	852366	852369	ATGATTTGTCAAATTAAGTTAGAATAAAAT-TATTTTTCTAACTTAATTTTACAATTCGCG	IS6770	two side		NA	NA			cds810	852270	853532	+	glycosyl transferase group 2 family protein		NA	NA			0	0	0	0	0	0	0	0	0	0	0	0	0	0	0	0	0	0	0	0	0	0	0	0	0	0	0	0	0
NC_004668.1	852367	852371	TGATTTGTCAAATTAAGTTAGAATAAAATG-TATTTTTCTAACTTAATTTTACAATTCGCG	IS6770	two side		NA	NA			cds810	852270	853532	+	glycosyl transferase group 2 family protein		NA	NA			0	0	0	0	0	0	0	0	0	0	0	0	0	0	0	0	0	0	0	0	0	0	0	0	0	0	0	0	0
NC_004668.1	85387	85392	TTAATTGTCAAATTAAGTTAGACAATTCCT-TTATTTGTCTAGCTTAATTTTACAATCGGC	IS1062	two side	cds77	83263	84750	-	hypothetical protein		NA	NA			cds78	85595	91558	+	hypothetical protein	0	0	0	0	0	0	0	0	0	0	0	0	0	0	0	0	0	0	0	0	0	0	0	0	0	0	0	0	0
NC_004668.1	866724	866731	GGCTCTTTGTCAATAAGGACTGATGAGTTG-TGATTCATCAGTCCCATAAATTATAGAGCC	ISEfa11	two side	cds822	864152	866698	+	bifunctional acetaldehyde-CoA/alcohol dehydrogenase		NA	NA			cds823	866743	867786	-	isopentenyl pyrophosphate isomerase	0	0	0	0	0	0	0	0	0	0	0	0	0	0	0	0	0	0	0	0	0	0	0	0	0	0	0	0	0
NC_004668.1	886484	886491	GATAAAGTCCGTATAATTGTGTAAAAGTAA-AGCATTTTACACAGGAGTCTGGACTTGACT	ISEnfa4	two side	cds844	885379	886407	-	hypothetical protein		NA	NA			cds845	886520	887350	+	LysR family transcriptional regulator	0	0	0	0	0	0	0	0	0	0	0	0	0	0	0	0	0	0	0	0	0	0	0	0	0	0	0	0	0
NC_004668.1	886528	886531	CGCGAATTGTAAAATTAAGTTAGAAAAATA-ATTTTATTCTAACTTAATTTGACAAATCAT	IS6770	two side		NA	NA			cds845	886520	887350	+	LysR family transcriptional regulator		NA	NA			0	0	0	0	0	0	0	0	0	0	0	0	0	0	0	0	0	0	0	0	0	0	0	0	0	0	0	0	0
NC_004668.1	890635	890637	CGCCGATTGTAAAATTAAGCTAGACAAATA-GAATTGTCTAACTTAATTTGACAATTAATA	IS1062	two side	cds849	889562	890587	+	sensor histidine kinase		NA	NA			cds850	890735	891598	+	glucose uptake protein	0	0	0	0	0	0	0	0	0	0	0	0	0	0	0	0	0	0	0	0	0	0	0	0	0	0	0	0	0
NC_004668.1	895598	895600	TATGATTTGTCAAATTAAGTTAGAATAAAA-TATTTTTCTAACTTAATTTTACAATTCGCG	IS6770	two side		NA	NA			cds853	895327	895602	+	hypothetical protein		NA	NA			0	0	0	0	0	0	0	0	0	0	0	0	0	0	0	0	0	0	0	0	0	0	0	0	0	0	0	0	0
NC_004668.1	913314	913319	TAATTGTCAAATTAAGTTAGACAATTCCTC-TATTTGTCTAGCTTAATTTTACAATCGGCG	IS1062	two side	cds870	912502	913182	+	uracil-DNA glycosylase		NA	NA			cds871	913338	914321	+	phosphotransacetylase	0	0	0	0	0	0	0	0	0	0	0	0	0	0	0	0	0	0	0	0	0	0	0	0	0	0	0	0	0
NC_004668.1	915542	915549	AGTCAAGTCCAGACTCCTGTGTAAAATGCT-TTACTTTTACACAATTATACGGACTTTATC	ISEnfa4	two side	cds873	914950	915471	+	acetyltransferase		NA	NA			cds874	915641	915850	+	hypothetical protein	0	0	0	0	0	0	0	0	0	0	0	0	0	0	0	0	0	0	0	0	0	0	0	0	0	0	0	0	0
NC_004668.1	927432	927439	GATAAAGTCCGTATAATTGTGTAAAAGTAA-AGCATTTTACACAGGAGTCTGGACTTGACT	ISEnfa4	two side		NA	NA			cds886	927109	927822	-	hypothetical protein		NA	NA			0	0	0	0	0	0	0	0	0	0	0	0	0	0	0	0	0	0	0	0	0	0	0	0	0	0	0	0	0
NC_004668.1	943187	943190	TGTAGCGACCCCAAAAAGTTAGACTTTTTA-TTCTAGGTCTAACTTTTGGGGGTCGGCTCA	ISEfa10	one side	cds904	941470	943143	+	DNA repair protein RecN		NA	NA			cds905	943234	943404	-	hypothetical protein	0	0	0	0	0	0	0	0	0	0	0	0	0	0	0	0	0	0	0	0	0	0	0	0	0	0	0	0	0
NC_004668.1	94536	94538	TATGATTTGTCAAATTAAGTTAGAATAAAA-TATTTTTCTAACTTAATTTTACAATTCGCG	IS6770	two side	cds80	92973	94478	+	hypothetical protein		NA	NA			cds81	94814	95053	+	hypothetical protein	0	0	0	0	0	0	0	0	0	0	0	0	0	0	0	0	0	0	0	0	0	0	0	0	0	0	0	0	0
NC_004668.1	965427	965432	GATTTGTCAAATTAAGTTAGAATAAAATGC-TATTTTTCTAACTTAATTTTACAATTCGCG	IS6770	two side	cds925	964691	965359	-	iron-dependent repressor		NA	NA			cds926	965531	965899	-	hypothetical protein	1	0	0	0	0	0	0	0	0	0	0	0	0	0	0	0	0	0	0	0	0	0	0	0	0	0	0	0	0
NC_004668.1	972675	972677	TATGATTTGTCAAATTAAGCTAGAATAAAA-TATTTTTCTAACTTAATTTTACAATTCGCG	IS6770	two side	cds930	972246	972563	+	PTS system transporter subunit IIB		NA	NA			cds931	972705	974168	+	PTS system transporter subunit IIC	0	0	0	0	0	0	0	0	0	0	0	0	0	0	0	0	0	0	0	0	0	0	0	0	1	0	0	0	0
NC_004668.1	973297	973304	GGCTCTGTTAAAGTTAGTTGTTGATAATTG-CTTATAGCAACAATAAACTTTAACATAGCC	ISBsp6	one side		NA	NA			cds931	972705	974168	+	PTS system transporter subunit IIC		NA	NA			0	0	0	0	0	0	0	0	0	0	0	0	1	0	0	0	0	0	0	0	0	0	0	0	0	0	0	0	0
NC_004668.1	976542	976545	CGCGAATTGTAAAATTAAGTTAGAAAAATA-ATTTTATTCTAACTTAATTTGACAAATCAT	IS6770	two side		NA	NA			cds937	976065	977342	+	PTS system transporter subunit IIC		NA	NA			0	0	0	0	0	0	0	0	0	0	0	0	0	0	0	0	0	0	0	0	0	0	0	0	0	0	0	0	0
NC_004668.1	985504	985511	GATAAAGTCCATATAATTGTGTAAAAGATA-AGTATTTTACACAGGATTATGGACTTGACT	IS1542	two side	cds944	984402	985214	+	hypothetical protein		NA	NA			cds945	987813	988547	-	alpha/beta fold family hydrolase	0	0	0	0	0	0	0	0	0	0	0	0	0	0	0	0	0	0	0	0	1	0	0	0	0	0	0	0	0
NC_004668.1	991053	991056	ATTAATTGTCAAATTAAGTTAGACAATTCC-TATTTGTCTAGCTTAATTTTACAATCGGCG	IS1062	two side		NA	NA			cds948	990403	991059	+	phosphorylase		NA	NA			0	0	0	0	0	0	0	0	0	0	0	0	0	0	0	0	0	0	0	0	0	0	0	0	0	0	0	0	0
NC_004668.1	991054	991057	CGCCGATTGTAAAATTAAGCTAGACAAATA-GGAATTGTCTAACTTAATTTGACAATTAAT	IS1062	two side		NA	NA			cds948	990403	991059	+	phosphorylase		NA	NA			1	0	0	0	1	0	0	0	0	0	0	0	0	0	0	0	0	0	0	0	0	0	0	0	1	0	0	0	0
NC_004668.1	996334	996339	CGCGAATTGTAAAATTAAGTTAGAAAAATA-GCATTTTATTCTAACTTAATTTGACAAATC	IS6770	two side		NA	NA			cds951	995918	996847	+	hypothetical protein		NA	NA			0	1	0	0	0	0	0	0	0	0	0	0	0	0	0	0	0	0	0	0	0	0	0	0	0	0	0	0	0
NC_004669.1	21394	21402	GGTTCTGTTGCAAAGTTTTAAATCTACTAT-TATTCTTTATTTAAAACTTTGCAACAGAAC	IS1216E	two side		NA	NA			cds3135	19757	21970	-	hypothetical protein		NA	NA			0	0	0	0	0	0	0	0	0	0	0	0	0	0	0	0	0	0	0	0	0	0	0	0	0	0	0	0	0
NC_004669.1	28685	28692	GGTTCTGTTGCAAAGTTTTAAATAAAGAAT-ATAGTAGATTTAAAACTTTGCAACAGAACC	IS1216E	two side		NA	NA			cds3142	28538	29572	-	hypothetical protein		NA	NA			0	0	0	0	0	0	0	0	0	0	0	0	0	0	0	0	0	0	0	0	0	0	0	0	0	0	0	0	0
NC_004669.1	39230	39233	GGAATGGCAACAGTTTTTTTGACAAATTTT-TTTTCTGTCTAGTTAATTGTAGCCTATCCA	IS1485	two side	cds3152	35117	39007	-	aggregation substance Asa1		NA	NA			cds3153	39314	39649	-	hypothetical protein	0	0	0	0	0	0	0	0	0	0	0	0	0	0	0	0	0	0	0	0	0	0	0	0	0	0	0	0	0
NC_004669.1	39635	39637	TGCATGTATGCTAATAAAGTAGACAGTTTT-TTTTGTGTCTACTTTATTGACATTTATCCA	ISLmo5	one side		NA	NA			cds3153	39314	39649	-	hypothetical protein		NA	NA			0	0	0	0	0	0	0	0	0	0	0	0	0	0	0	0	0	0	0	0	0	0	0	0	0	0	0	0	0
NC_004669.1	41820	41827	NNNNNNNNNGGTTCTGTTGCAAAGTTTTAA-ATTCTTTATTTAAAACTTTGCAACAGAACC	IS1216E	one side		NA	NA			cds3156	40246	42918	-	surface exclusion protein Sea1		NA	NA			0	0	0	0	0	0	0	0	0	0	0	0	0	0	0	0	0	0	0	0	0	0	0	0	0	0	0	0	0
NC_004669.1	44421	44428	GGTTCTGTTGCAAAGTTTTAAATCTACTAT-ATTCTTTATTTAAAACTTTGCAACAGAACC	IS1216E	two side	cds3158	43816	44172	-	regulatory protein TraE1		NA	NA			cds3159	44622	45308	-	IS1216 transposase	0	0	0	0	0	0	0	0	0	0	0	0	0	0	0	0	0	0	0	0	0	0	0	0	0	0	0	0	0
NC_004669.1	46580	46588	GGTTCTGTTGCAAAGTTTTAAATAAAGAAN-GATAGTAGATTTAAAACTTTGCAACAGAAC	ISLgar4	one side		NA	NA			cds3161	45922	47412	+	repE protein		NA	NA			0	0	0	0	0	0	0	0	0	0	0	0	0	0	0	0	0	0	0	0	0	0	0	0	0	0	0	0	1
NC_004669.1	49274	49281	GGTTCTGTTGCAAAGTTTTAAATCTACTAT-ATTCTTTATTTAAAACTTTGCAACAGAACC	IS1216E	two side		NA	NA			cds3164	49141	50580	+	6'-aminoglycoside N-acetyltransferase		NA	NA			0	0	0	0	0	0	0	0	1	0	0	0	0	0	0	0	0	0	0	0	0	1	0	0	0	0	0	0	0
NC_004669.1	49840	49847	GATAAAGTCCGTATAATTGTGTAAAAGTAA-AGCATTTTACACAGGAGTCTGGACTTGACT	ISEnfa4	two side		NA	NA			cds3164	49141	50580	+	6'-aminoglycoside N-acetyltransferase		NA	NA			0	0	0	0	0	0	0	0	0	0	0	0	0	0	0	0	0	0	0	0	0	0	0	0	0	0	0	0	0
NC_004669.1	50194	50201	GGTTCTGTTGCAAAGTTTTAAATAAAGAAT-ATAGTAGATTTAAAACTTTGCAACAGAACC	IS1216E	two side		NA	NA			cds3164	49141	50580	+	6'-aminoglycoside N-acetyltransferase		NA	NA			0	0	0	0	0	0	0	0	0	0	0	0	0	0	0	0	0	0	0	0	0	0	0	0	0	0	0	0	0
NC_004669.1	50234	50236	TGGATAAATGTCAATAAAGTAGACACAAAA-AAAACTGTCTACTTTATTAGCATACATGCA	ISLmo5	one side		NA	NA			cds3164	49141	50580	+	6'-aminoglycoside N-acetyltransferase		NA	NA			0	0	0	0	0	0	0	0	0	0	0	0	0	0	0	0	0	0	0	0	0	0	0	0	0	1	0	0	0
NC_004669.1	58079	58086	GGGAGCGTCAATAATTTTGTGTAAATAAAT-TTTCATTTACACAAAATATTTTACACTCTC	ISEf1	two side		NA	NA			cds3171	57363	58325	+	sucrose operon repressor ScrR		NA	NA			0	0	0	0	0	0	0	0	0	0	0	0	0	0	0	0	0	0	0	0	0	0	0	0	0	0	0	0	0
NC_004669.1	58761	58768	GGTTCTGTTGCAAAGTTTTAAATAAAGAAT-ATAGTAGATTTAAAACTTTGCAACAGAACC	IS1216E	two side		NA	NA			cds3173	58746	59009	-	PemI family protein		NA	NA			0	0	0	0	0	0	0	0	0	0	0	0	0	0	0	0	0	0	0	0	0	0	0	0	0	0	0	0	0
NC_004669.1	60201	60203	TGGATAAATGTCAATAAAGTAGACACAAAA-AAAACTGTCTACTTTATTAGCATACATGCA	ISLmo5	one side	cds3175	59823	60110	+	hypothetical protein		NA	NA			cds3176	60350	60598	+	hypothetical protein	0	0	0	0	0	0	0	0	0	0	0	0	0	0	0	0	0	0	1	0	0	0	0	0	0	0	0	0	0
NC_004669.1	9959	9967	GTTCTGTTGCAAAGTTTTAAATCTACTATC-ATTCTTTATTTAAAACTTTGCAACAGAACC	ISLgar4	one side		NA	NA			cds3121	9848	10735	-	replication protein		NA	NA			0	0	0	0	0	0	0	0	0	0	0	0	0	0	0	0	0	0	0	0	0	0	0	0	0	0	0	0	0
NC_004670.1	11908	11915	AGTCAAGTCCATAATCCTGTGTAAAATACT-TATCTTTTACACAATTATATGGACTTTATC	IS1542	two side		NA	NA			cds3257	11790	11945	-	hypothetical protein		NA	NA			0	0	0	0	0	0	0	0	0	0	0	0	0	0	0	0	0	0	0	0	1	0	0	0	0	0	0	0	0
NC_004670.1	11918	11920	TATGATTTGTCAAATTAAGTTAGAATAAAA-TATTTTTCTAACTTAATTTTACAATTCGCG	IS6770	two side		NA	NA			cds3257	11790	11945	-	hypothetical protein		NA	NA			0	0	0	0	0	0	0	0	0	0	0	0	0	0	0	0	0	0	0	0	0	0	1	0	0	0	0	0	0
NC_004670.1	11926	11934	GGGAGCGTCAATAATTTTGTGTAAATGATT-TTTCTATTTACACAAAATATTTTACACTCT	ISLgar5	two side		NA	NA			cds3257	11790	11945	-	hypothetical protein		NA	NA			0	0	0	0	0	0	0	0	0	0	0	0	0	0	0	0	0	0	0	0	0	0	0	0	0	0	0	0	0
NC_004670.1	11939	11946	GAGAGTGTAAAATATTTTGTGTAAATGAAA-ATTTATTTACACAAAATTATTGACGCTCCC	ISEf1	two side		NA	NA			cds3257	11790	11945	-	hypothetical protein		NA	NA			0	0	0	0	0	0	0	0	0	0	0	0	0	0	0	0	0	0	0	0	0	0	0	0	0	0	0	0	0
NC_004670.1	11963	11973	CCCGTGGTGCTAGTTAATTTTAATATCCTA-CCTCTAGGAAAAAATTAACTAGCACCACGG	ISEfm1	two side	cds3257	11790	11945	-	hypothetical protein		NA	NA			cds3258	12011	12262	+	hypothetical protein	0	0	0	0	0	0	0	0	0	0	0	0	0	0	0	0	0	0	0	0	1	0	0	0	0	0	0	0	0
NC_004671.1	1625	1632	GGTTCTGTTGCAAAGTTTTAAATCTACTAT-ATTCTTTATTTAAAACTTTGCAACAGAACC	IS1216E	two side		NA	NA			cds3185	1280	2437	+	pheromone shutdown protein TraB		NA	NA			0	0	0	0	0	0	0	0	0	0	0	0	0	0	0	0	0	0	0	0	0	0	0	0	0	0	0	0	0
NC_004671.1	2739	2746	GGTTCTGTTGCAAAGTTTTAAATAAAGAAT-NNNNNNNNCAGAACCNNNNNNNNNNNNNNN	IS1216E	one side		NA	NA			cds3186	2486	4075	+	TraC protein		NA	NA			0	0	0	0	0	0	0	0	0	0	0	0	0	0	0	0	0	0	0	0	0	0	0	0	0	0	0	0	0
NC_004671.1	33423	33425	TGGATAGGCTACAATTAACTAGACAGAAAA-AAATTTGTCAAAAAAACTGTTGCCATTCCA	IS1485	two side		NA	NA			cds3214	32950	34293	-	hypothetical protein		NA	NA			0	0	0	0	0	0	0	0	0	0	0	0	0	0	0	0	0	0	0	0	0	0	0	0	0	0	0	0	0
NC_004671.1	39705	39712	GATAAAGTCCGTATAATTGTGTAAAAGTAA-AGCATTTTACACAGGAGTCTGGACTTGACT	ISEnfa4	two side	cds3226	39315	39644	+	hypothetical protein		NA	NA			cds3227	39868	41328	+	hypothetical protein	0	0	0	0	0	0	0	0	0	0	0	0	0	0	0	0	0	0	0	0	0	0	0	0	0	0	0	0	0
NC_004671.1	40216	40224	GGTTCTGTTGCAAAGTTTTAAATCTACTAT-TATTCTTTATTTAAAACTTTGCAACAGAAC	IS1216E	two side		NA	NA			cds3227	39868	41328	+	hypothetical protein		NA	NA			0	0	0	0	0	0	0	0	0	0	0	0	0	0	0	0	0	0	0	0	0	0	0	0	0	0	0	0	0
NC_004671.1	43937	43946	TAAAGTCCGTATAATTGTGTAAAAGTAAAA-AGCATTTTACACAGGAGTCTGGACTTGACT	ISEnfa4	two side		NA	NA			cds3230	43469	45571	+	toxin ABC transporter%2C ATP-binding/permease protein		NA	NA			0	0	0	0	0	0	0	0	0	0	0	0	0	0	0	0	0	0	0	0	0	0	0	0	0	0	0	0	0
NC_004671.1	45964	45971	GAGAGTGTAAAATATTTTGTGTAAATAGAA-AATCATTTACACAAAATTATTGACGCTCCC	ISLgar5	two side		NA	NA			cds3231	45571	46860	+	hypothetical protein		NA	NA			0	0	0	0	0	0	0	0	0	0	0	0	0	0	0	0	0	0	0	0	0	0	0	0	0	1	0	0	0
NC_004671.1	50123	50179	CATAAGTTGTTGATAGAAAAGCACCAACAG-ATTTTATTCTAACTTAATTTGACAAATCAT	IS6770	one side		NA	NA			cds3237	49837	50172	+	hypothetical protein		NA	NA			0	0	0	0	0	0	0	0	0	0	0	0	0	0	0	0	0	0	0	0	0	0	0	0	0	0	0	0	0
[truncated: 133 more columns]
